# Supplementary material for: Intersexual Differences in the Gene Expression of Phoneutria depilata (Araneae, Ctenidae) Toxins Revealed by Venom Gland Transcriptome Analyses
Source: Toxins (Basel). 2023 Jun 30;15(7):429. doi: 10.3390/toxins15070429 (PMC10467060; doi:10.3390/toxins15070429)
Supplement: Supplementary file 1 [file toxins-15-00429-s001.zip]

Archive with 4 entries (4 files):
- Supplementary Figure S1.jpg
- Supplementary_Table_S1.xlsx
- Supplementary_Table_S2.xlsx
- Supplementary_Table_S3.xlsx
