# Supplementary material for: Intersexual Differences in the Gene Expression of Phoneutria depilata (Araneae, Ctenidae) Toxins Revealed by Venom Gland Transcriptome Analyses
Source: Toxins (Basel). 2023 Jun 30;15(7):429. doi: 10.3390/toxins15070429 (PMC10467060; doi:10.3390/toxins15070429)
Supplement: Supplementary file 1 [file toxins-15-00429-s001.zip › Supplementary_Table_S1.xlsx]

## Sheet: Plan1
	Diet	Sample ID	RNA extraction				Before pre-processing
			Conc. (ng/ul)	RNA mass (ug)	RIN	rRNA Ratio	Total raw data (bp)	Number of raw reads	GC(%)	Q30(%)	Number of clean reads	Average contig length (bp)	GC(%)
Female (10)	Vertebrate	AraBANFG2	270233	6215	9.4	0.1	5330351962	52775762	42.78	95.68	5.04958e+07	906	36.67
		AraBANFG4	121646	2798	9.8	0.1	6302665226	62402626	43.52	95.49	5.95883e+07	936	36.52
	Invertebrate	AraBANFT1	8474	0.195	8.8	0.1	5314617980	52619980	39.19	95.53	5.02679e+07	869	35.19
		AraBANFT2	18459	0.425	9.9	0.1	4825272980	47774980	39.62	95.81	4.57732e+07	966	35.67
		AraBANFT3	43607	1003	9.7	0.1	6354868288	62919488	40.99	95.71	6.02202e+07	1060	35.47
		AraBANFT4	38557	0.887	9.6	0.1	4102185296	40615696	41.45	95.79	3.89058e+07	976	35.61
	Mix	AraBANFmix1	70238	1615	9.8	0.1	4145973240	41049240	40.84	95.58	3.92759e+07	1027	35.22
		AraBANFmix2	34068	0.784	9.7	0.1	5918379416	58597816	41.53	95.19	5.57793e+07	974	35.54
		AraBANFmix3	170327	3918	9.8	0.1	4115919074	40751674	41.55	95.80	3.90401e+07	761	36.07
		AraBANFmix4	168.82	3883	9.8	0.1	5694548064	56381664	41.82	95.04	5.35851e+07	924	35.85
Male (10)	Vertebrate	AraBANMG2	117265	2697	9.8	0.1	5305822294	52532894	41.58	95.74	5.0295e+07	1005	35.17
		AraBANMG3	65246	1501	9.7	0.1	5235357826	51835226	42.40	95.18	4.93368e+07	959	35.61
		AraBANMG4	14979	0.345	9.8	0.1	5833536588	57757788	41.30	95.62	5.5228e+07	1023	35.61
	Invertebrate	AraBANMT1	20.59	0.474	9.4	0.1	4037725884	39977484	41.16	95.64	3.82345e+07	1004	35.45
		AraBANMT2	20475	0.471	9.8	0.1	5408431426	53548826	40.04	95.67	5.12302e+07	1041	34.97
		AraBANMT3	32431	0.746	9.9	0.1	5924736558	58660758	41.75	95.31	5.59096e+07	1026	35.29
		AraBANMT4	203939	4691	9.5	0.1	5467337252	54132052	42.06	95.80	5.18585e+07	963	35.23
	Mix	AraBANMmix2	29034	0.668	10	0.1	4996279918	49468118	42.33	95.30	4.71431e+07	1053	35.65
		AraBANMmix3	63381	1458	9.7	0.1	4143835878	41028078	42.31	96.03	3.93993e+07	908	35.74
		AraBANMmix4	47243	1087	9.7	0.1	4824383372	47766172	40.62	95.51	4.56215e+07	943	35.34
							5.16411e+09	5.11298e+07				966.2
