# Supplementary material for: Intersexual Differences in the Gene Expression of Phoneutria depilata (Araneae, Ctenidae) Toxins Revealed by Venom Gland Transcriptome Analyses
Source: Toxins (Basel). 2023 Jun 30;15(7):429. doi: 10.3390/toxins15070429 (PMC10467060; doi:10.3390/toxins15070429)
Supplement: Supplementary file 1 [file toxins-15-00429-s001.zip › Supplementary_Table_S2.xlsx]

## Sheet: DET_sex
Contig_Name	baseMean	log2FoldChange	lfcSE	stat	pvalue	padj	differex	Kegg_code	Annotation	Name	EC_code	venom_related	Reason_venom_related	Function	New_cathegories	experimental_evidience	protDB	evalue	bitscore
TRINITY_DN10544_c0_g1_i1	10.3968	-2.6192	0.777181	-3.37013	0.000751338	0.032275	DOWN		BLAST	Methyltransferase-Like Protein		NO		DNA/RNA binding	Not related to venom		JAV48041.1	1.26e-77	231
TRINITY_DN13298_c0_g1_i2	7.49916	-6.47518	0.822242	-7.87503	3.41e-15	1.78e-12	DOWN	K16669	kegg	Protocadherin Fat 4		NO	Cell Maduration	Cell cycle regulation	Not related to venom		CAD45190.1	4.54e-12	67.8
TRINITY_DN13552_c0_g2_i1	3.24367	-2.67961	0.799504	-3.35159	0.000803498	0.0338561	DOWN		BLAST	Nicotinic Acetylcholine Receptor Alpha Subunit		NO	Neuromuscular Process	Ion channel	Not related to venom		ALE66017.1	4.55e-08	57.8
TRINITY_DN14705_c0_g1_i1	13.1623	2.51027	0.626654	4.00584	6.18e-05	0.00424378	UP		BLAST	Seven-up protein		NO		DNA/RNA binding	Not related to venom		CAH59197.1	2.01e-23	103
TRINITY_DN14831_c0_g1_i1	1.63192	-2.99728	0.896067	-3.34492	0.000823053	0.0343423	DOWN	K15001	kegg	Cytochrome P450 Family 4	1.14.-.-	NO	Respiration	Respiration	Not related to venom		JAV48216.1	3.47e-09	60.1
TRINITY_DN15020_c0_g1_i1	2.03978	-4.24969	0.919125	-4.62363	3.77e-06	0.000377962	DOWN	K05312	kegg	Nicotinic Acetylcholine Receptor Alpha Subunit		NO	Neuromuscular Process	Ion channel	Not related to venom		ALE66017.1	3.56e-15	76.3
TRINITY_DN1518_c0_g1_i1	33.8563	-1.26212	0.391531	-3.22356	0.00126608	0.0467037	DOWN	K11165	BLAST	Putative cuticular protein	1.1.-.-	NO	Putative retinol dehydrogenase	Photoreception	Not related to venom		JAA93011.1	4.61e-22	97.4
TRINITY_DN16383_c0_g1_i1	2408.57	-1.09718	0.329133	-3.33355	0.000857445	0.0351588	DOWN
TRINITY_DN22626_c0_g1_i1	84.6602	-1.11998	0.315315	-3.55194	0.000382405	0.0187852	DOWN
TRINITY_DN22935_c0_g1_i2	1619.8	-1.29585	0.258654	-5.00997	5.44e-07	6.93e-05	DOWN
TRINITY_DN25607_c0_g1_i1	4.15737	-1.91412	0.584733	-3.27349	0.00106229	0.0410107	DOWN
TRINITY_DN26799_c0_g1_i1	6.01337	-1.663	0.494941	-3.36	0.000779426	0.0330749	DOWN
TRINITY_DN27117_c0_g1_i1	101.034	-2.57209	0.496696	-5.1784	2.24e-07	3.15e-05	DOWN
TRINITY_DN28059_c0_g1_i1	4.47305	-1.97108	0.530565	-3.71507	0.000203148	0.0109855	DOWN
TRINITY_DN28371_c0_g1_i1	6.77713	-1.92328	0.529442	-3.63266	0.000280513	0.0144975	DOWN
TRINITY_DN28611_c0_g1_i1	5.91252	-1.71677	0.457955	-3.74876	0.00017771	0.00990681	DOWN
TRINITY_DN28611_c0_g2_i1	23.841	-1.36702	0.416811	-3.27971	0.00103915	0.0402271	DOWN
TRINITY_DN28613_c0_g1_i1	211.854	-5.56153	0.546012	-10.1857	2.3e-24	2.28e-21	DOWN	K00286	kegg	Pyrroline-5-Carboxylate Reductase	1.5.1.2	NO	Sintesis De Prolina Y Respuesta A Estres Oxidativo	Peptide metabolic process	Not related to venom
TRINITY_DN29879_c0_g1_i1	1225.25	-1.50424	0.427669	-3.51731	0.00043595	0.0209997	DOWN
TRINITY_DN30982_c0_g1_i1	9.0715	1.81279	0.545136	3.32539	0.000882942	0.0358341	UP
TRINITY_DN31757_c0_g1_i1	17.3634	-1.44229	0.435932	-3.30851	0.000937931	0.0372209	DOWN
TRINITY_DN31946_c0_g2_i1	3.55025	-1.53533	0.477778	-3.21348	0.00131138	0.047879	DOWN
TRINITY_DN31963_c0_g1_i1	11.5988	2.60179	0.491334	5.29536	1.19e-07	1.79e-05	UP
TRINITY_DN32281_c0_g1_i2	1.25855	-3.93699	1.05323	-3.73801	0.000185485	0.0101971	DOWN
TRINITY_DN32442_c0_g1_i1	5.81758	-3.06763	0.639268	-4.79865	1.6e-06	0.000175148	DOWN
TRINITY_DN32821_c0_g1_i1	172.085	1.59209	0.479228	3.32219	0.000893128	0.0360998	UP
TRINITY_DN32885_c0_g1_i1	54.1044	2.38415	0.549212	4.34104	1.42e-05	0.00118953	UP
TRINITY_DN33036_c0_g1_i3	10.5743	-1.82522	0.565462	-3.22784	0.0012473	0.0461828	DOWN	K00207	kegg	Dihydropyrimidine dehydrogenase	1.3.1.2	NO	Catabolismo de uracilo y timina	DNA/RNA binding	Not related to venom
TRINITY_DN33494_c0_g1_i1	51.1661	-1.35042	0.399926	-3.37668	0.000733662	0.0318605	DOWN
TRINITY_DN34033_c0_g1_i1	345.779	-1.49841	0.451854	-3.31612	0.000912754	0.036595	DOWN		BLAST	Leucine-rich repeat protein isoform s1		NO		Cell differentiation	Not related to venom		QDC23080.1	4.12e-11	65.9
TRINITY_DN34439_c0_g1_i1	624.314	-1.43012	0.360877	-3.96289	7.4e-05	0.0049148	DOWN
TRINITY_DN34867_c0_g1_i1	3.8066	-5.52667	0.956744	-5.77654	7.63e-09	1.44e-06	DOWN	K01025	kegg	Sult1		NO	Sulfotransferasa	Sulfotransferase	Not related to venom
TRINITY_DN34876_c0_g1_i1	316.719	-1.20675	0.216532	-5.57308	2.5e-08	4.4e-06	DOWN
TRINITY_DN34946_c0_g1_i1	12.8722	-3.86198	1.01825	-3.79275	0.000148989	0.00862054	DOWN		BLAST	Toxin-Like Structure Agortx_B7a Precursor		YES	Neuromuscular Process	Toxin	Neurotoxin		AAU93683.1	2.5e-31	109
TRINITY_DN35071_c0_g1_i1	16.4318	1.44888	0.356951	4.05905	4.93e-05	0.00355593	UP
TRINITY_DN35155_c0_g1_i1	10.1232	-1.60637	0.431027	-3.72685	0.00019389	0.0105547	DOWN
TRINITY_DN35494_c0_g2_i1	10.4991	-1.99668	0.615089	-3.24617	0.0011697	0.0442179	DOWN
TRINITY_DN35534_c0_g1_i1	939.773	-1.20583	0.23149	-5.20898	1.9e-07	2.73e-05	DOWN
TRINITY_DN35753_c0_g1_i4	6.48032	1.4789	0.379208	3.89998	9.62e-05	0.00598504	UP
TRINITY_DN35784_c0_g1_i2	157.018	-1.08142	0.280755	-3.85182	0.000117243	0.00708369	DOWN
TRINITY_DN3586_c0_g1_i2	5.25936	-2.86577	0.729021	-3.93099	8.46e-05	0.0054333	DOWN
TRINITY_DN35885_c0_g1_i1	62.3494	-1.42076	0.254244	-5.58819	2.29e-08	4.07e-06	DOWN
TRINITY_DN36044_c0_g1_i1	6.03372	-5.57594	0.932396	-5.98023	2.23e-09	4.56e-07	DOWN		BLAST	Leucine-Rich Repeat Protein Isoform S1		NO	Respiration	Respiration	Not related to venom		QDC23080.1	1.24e-49	171
TRINITY_DN36384_c0_g1_i2	38.4026	-1.88511	0.381679	-4.939	7.85e-07	9.5e-05	DOWN
TRINITY_DN36429_c0_g1_i1	764.529	-1.00873	0.309401	-3.26028	0.00111304	0.0424796	DOWN
TRINITY_DN36635_c0_g1_i1	23.3526	-2.19228	0.563238	-3.89228	9.93e-05	0.00610174	DOWN		BLAST	Astacin-Like Metalloprotease Toxin		YES	Protease	Degradation of polypeptides	Metalloprotease toxin	extra-oral digestion of prey y facilitates diffusion of other venom toxins	XP_035219845.1	5.39e-111	325
TRINITY_DN36710_c0_g1_i1	19.5067	2.9312	0.904165	3.24189	0.00118741	0.0446314	UP		BLAST	Putative cuticular protein		NO		Structural	Not related to venom		JAC59239.1	7.67e-20	86.7
TRINITY_DN36844_c0_g1_i3	27.0797	-1.05866	0.296635	-3.56892	0.000358461	0.0180102	DOWN
TRINITY_DN36871_c0_g1_i1	6.58039	1.50315	0.424963	3.53714	0.000404489	0.0196271	UP
TRINITY_DN37197_c0_g2_i1	8.91632	1.91305	0.500249	3.8242	0.000131198	0.00772629	UP
TRINITY_DN37341_c0_g1_i4	5.55997	-3.57191	0.741094	-4.81978	1.44e-06	0.000162985	DOWN		BLAST	Astacin-Like Metalloprotease Toxin		YES	Protease	Degradation of polypeptides	Metalloprotease toxin		KFM64332.1	1.12e-131	376
TRINITY_DN37460_c0_g2_i6	6.87776	-2.75558	0.55485	-4.96635	6.82e-07	8.36e-05	DOWN	K08495	kegg	Golgi Snap Receptor Complex Member 1		NO	Antiperoxido	Oxidative stress	Not related to venom
TRINITY_DN37483_c0_g1_i5	1.17058	-3.80937	1.07126	-3.55596	0.000376605	0.0185923	DOWN
TRINITY_DN37620_c0_g1_i1	7.12829	-1.63725	0.465358	-3.51825	0.000434398	0.0209758	DOWN
TRINITY_DN37771_c0_g2_i1	28.4638	-1.07713	0.265734	-4.05341	5.05e-05	0.00361646	DOWN
TRINITY_DN37891_c0_g3_i3	323.175	-1.14636	0.354994	-3.22922	0.00124127	0.0460454	DOWN
TRINITY_DN38052_c0_g1_i1	589.46	-1.391	0.355274	-3.91527	9.03e-05	0.00568933	DOWN
TRINITY_DN38163_c0_g1_i2	38.0121	1.24957	0.317032	3.94148	8.1e-05	0.00530419	UP
TRINITY_DN38359_c0_g2_i1	4.06872	1.55593	0.45788	3.39812	0.000678494	0.0299986	UP
TRINITY_DN38369_c0_g1_i2	9.88052	-1.11589	0.345869	-3.22633	0.00125389	0.0463403	DOWN
TRINITY_DN38583_c0_g1_i2	32.583	1.104	0.217285	5.08089	3.76e-07	4.87e-05	UP
TRINITY_DN38813_c0_g1_i1	119.612	2.23954	0.562273	3.98301	6.8e-05	0.0046249	UP		BLAST	Astacin-like metalloprotease toxin		YES	Protease	Degradation of polypeptides	Metalloprotease toxin		RWS27074.1	6.28e-36	133
TRINITY_DN38817_c0_g1_i2	622.369	1.26203	0.241155	5.23326	1.67e-07	2.43e-05	UP
TRINITY_DN38850_c0_g1_i1	29.3971	-2.1163	0.382162	-5.53772	3.06e-08	5.29e-06	DOWN
TRINITY_DN38850_c0_g1_i2	12.6532	-1.66758	0.478266	-3.48672	0.000488976	0.0229414	DOWN
TRINITY_DN38871_c0_g1_i1	16.0204	2.20127	0.42715	5.15339	2.56e-07	3.5e-05	UP
TRINITY_DN38945_c0_g1_i2	27.4914	1.02643	0.310576	3.30493	0.000949986	0.037482	UP
TRINITY_DN39113_c0_g1_i4	13.5165	-1.23376	0.358346	-3.44294	0.000575436	0.0265584	DOWN
TRINITY_DN39114_c0_g1_i12	1.22654	-3.92355	0.970437	-4.04307	5.28e-05	0.00375259	DOWN
TRINITY_DN39207_c0_g1_i3	77.2713	-1.10675	0.270359	-4.09362	4.25e-05	0.00309462	DOWN
TRINITY_DN39243_c0_g1_i2	3.15151	-2.37596	0.73309	-3.24102	0.00119102	0.0446824	DOWN
TRINITY_DN39243_c0_g1_i3	12.5232	-1.96317	0.521163	-3.7669	0.000165285	0.00937213	DOWN
TRINITY_DN39305_c0_g1_i2	1.91542	2.75627	0.823396	3.34744	0.000815607	0.0341733	UP	K08202	kegg	Slc22a4_5		NO	Canserogenesis	DNA/RNA binding	Not related to venom
TRINITY_DN39316_c0_g1_i1	19.2666	-3.16513	0.503157	-6.29055	3.16e-10	7.47e-08	DOWN		BLAST	Toxin Cstx-20-Like		YES	Neuromuscular Process	Toxin	Neurotoxin		XP_023238573.1	2.09e-08	52
TRINITY_DN39336_c0_g1_i3	6.54493	-1.46301	0.432359	-3.38379	0.000714936	0.0312525	DOWN
TRINITY_DN39354_c0_g1_i1	14.276	5.25489	1.59236	3.30006	0.000966648	0.0379132	UP		BLAST	Carbonic anhydrase	4.2.1.1	NO	Hydrates cyanamide to urea	Nitrogen metabolism	Not related to venom		JAV48261.1	1.65e-06	49.7
TRINITY_DN39354_c0_g1_i2	28.5224	6.45953	1.62888	3.96562	7.32e-05	0.00487519	UP	K01672	BLAST	Carbonic anhydrase	4.2.1.2	NO	Hydrates cyanamide to urea	Nitrogen metabolism	Not related to venom		JAV48261.1	2.05e-23	100
TRINITY_DN39374_c3_g1_i8	1.76363	-3.02245	0.930372	-3.24865	0.00115954	0.0440848	DOWN
TRINITY_DN39389_c9_g4_i1	42.1742	1.39688	0.306696	4.55461	5.25e-06	0.000508093	UP
TRINITY_DN39409_c3_g4_i3	3.45591	1.99738	0.597805	3.34119	0.00083421	0.0345354	UP
TRINITY_DN39444_c0_g1_i4	3.25549	2.24249	0.664512	3.37464	0.000739121	0.0318882	UP
TRINITY_DN39464_c0_g2_i1	3.84091	-5.50608	0.973551	-5.65566	1.55e-08	2.85e-06	DOWN		BLAST	Allene Oxide Synthase-Lipoxygenase Protein		NO	Lipid Metabolism	Lipid metabolism	Not related to venom		GBM48678.1	1.14e-14	76.3
TRINITY_DN39510_c0_g4_i2	15136.5	-3.09671	0.720459	-4.29824	1.72e-05	0.00140602	DOWN
TRINITY_DN39643_c7_g1_i1	23.8096	-1.58028	0.396468	-3.98589	6.72e-05	0.00458494	DOWN
TRINITY_DN39671_c4_g2_i7	1.86069	-3.87297	1.06697	-3.62988	0.000283553	0.0146166	DOWN	K00639	kegg	Glycine C-Acetyltransferase	2.3.1.29	NO	Anabolismo De Glicina	Peptide metabolic process	Not related to venom
TRINITY_DN39775_c0_g1_i1	112.57	1.50289	0.277327	5.41922	5.99e-08	9.9e-06	UP
TRINITY_DN39856_c0_g1_i1	55.7218	-8.52677	0.800606	-10.6504	1.74e-26	2.15e-23	DOWN	K08202	kegg	Slc22a4_5		NO	Cancerogenesis	DNA/RNA binding	Not related to venom
TRINITY_DN39856_c0_g1_i2	3.03866	-5.1712	0.986181	-5.24367	1.57e-07	2.31e-05	DOWN	K08202	kegg	Slc22a4_5		NO	Cancerogenesis	DNA/RNA binding	Not related to venom
TRINITY_DN39904_c4_g1_i1	2888.63	-1.17341	0.335823	-3.49414	0.000475594	0.0225266	DOWN
TRINITY_DN39912_c0_g1_i1	28.2688	-1.89977	0.51156	-3.71368	0.000204265	0.0110159	DOWN
TRINITY_DN39912_c0_g1_i2	72.2118	-1.96159	0.504715	-3.88653	0.000101686	0.0062094	DOWN
TRINITY_DN39912_c0_g1_i6	331.563	-1.88609	0.518807	-3.63544	0.00027751	0.0143798	DOWN
TRINITY_DN39922_c1_g1_i1	108.213	-2.12329	0.423656	-5.01182	5.39e-07	6.9e-05	DOWN
TRINITY_DN39938_c1_g1_i1	37.8587	-6.51526	0.720472	-9.04304	1.52e-19	1.04e-16	DOWN
TRINITY_DN40006_c6_g4_i1	12.3077	-6.92878	0.822689	-8.42211	3.7e-17	2.22e-14	DOWN
TRINITY_DN40047_c5_g1_i8	22.3894	1.11962	0.299139	3.74282	0.000181969	0.0100503	UP
TRINITY_DN40089_c2_g2_i4	9.9341	4.58688	0.638928	7.17902	7.02e-13	2.36e-10	UP
TRINITY_DN40092_c0_g1_i1	11.4262	1.74386	0.413699	4.21529	2.49e-05	0.0019724	UP
TRINITY_DN40106_c5_g2_i1	1.64515	3.77258	0.975494	3.86736	0.00011002	0.00669774	UP
TRINITY_DN40109_c6_g2_i1	8668.4	-3.75578	0.754276	-4.97932	6.38e-07	7.96e-05	DOWN
TRINITY_DN40125_c1_g1_i1	7.67431	-2.04944	0.620429	-3.30326	0.000955675	0.0376316	DOWN
TRINITY_DN40171_c3_g2_i1	925.502	-2.27626	0.425385	-5.35106	8.74e-08	1.37e-05	DOWN	K09640	BLAST	Putative PQM Protease Precursor	3.4.21.-	YES	Protease	Toxin maduration	Serine endopeptidase		AUI10835.1	3.12e-75	234
TRINITY_DN40171_c3_g2_i12	24.144	-1.60896	0.46538	-3.4573	0.000545616	0.025359	DOWN
TRINITY_DN40171_c3_g2_i5	173.572	-3.86849	0.548201	-7.05669	1.71e-12	5.55e-10	DOWN		BLAST	Putative PQM Protease Precursor	3.4.21.-	YES	Protease	Toxin maduration	Serine endopeptidase		AUI10839.1	1.58e-54	179
TRINITY_DN40268_c6_g2_i1	9.87019	1.46309	0.454398	3.21985	0.00128258	0.0471372	UP
TRINITY_DN40279_c2_g4_i1	5.82528	3.63738	0.59908	6.0716	1.27e-09	2.7e-07	UP
TRINITY_DN40301_c1_g1_i5	102.039	-1.95417	0.438025	-4.46133	8.15e-06	0.000728157	DOWN
TRINITY_DN40301_c1_g1_i8	10.5192	-2.16779	0.504289	-4.2987	1.72e-05	0.00140602	DOWN	K05465	BLAST	Techylectin-Like Protein		NO	Binding	Cell-cell adhesion	Not related to venom		P85031.1	1.57e-82	245
TRINITY_DN40438_c1_g4_i1	6140.91	-1.81432	0.415427	-4.36735	1.26e-05	0.00108516	DOWN
TRINITY_DN40442_c0_g1_i1	38.2655	-2.40725	0.555592	-4.33276	1.47e-05	0.00122787	DOWN	K19625	kegg	Rlbp1		NO	Implicado En La Fotorecepcion	Photoreception	Not related to venom
TRINITY_DN40499_c0_g2_i1	10.4245	1.6894	0.46563	3.62821	0.000285398	0.0146736	UP
TRINITY_DN40502_c0_g1_i1	288.782	-2.40186	0.377461	-6.3632	1.98e-10	4.84e-08	DOWN
TRINITY_DN40511_c3_g2_i3	36.6153	-1.64642	0.338944	-4.85751	1.19e-06	0.000135585	DOWN
TRINITY_DN40533_c4_g2_i3	292.058	6.18161	0.725624	8.51903	1.61e-17	1.03e-14	UP
TRINITY_DN40543_c0_g2_i2	1.26587	-3.9833	0.956075	-4.16631	3.1e-05	0.00237214	DOWN
TRINITY_DN40566_c1_g2_i1	99.3724	-1.13558	0.331854	-3.42193	0.000621794	0.0284335	DOWN
TRINITY_DN40585_c4_g1_i2	11.0422	-5.91636	0.917012	-6.45178	1.11e-10	2.81e-08	DOWN
TRINITY_DN40650_c1_g1_i1	47054.9	-1.96425	0.375604	-5.22958	1.7e-07	2.46e-05	DOWN		BLAST	Putative PQM protease precursor	21.4.21.-	YES	Protease	Toxin maduration	Serine endopeptidase		AUI10828.1	7.81e-28	115
TRINITY_DN40679_c1_g1_i5	3.69374	5.29285	0.826029	6.40758	1.48e-10	3.67e-08	UP
TRINITY_DN40679_c1_g3_i1	9.57668	4.9219	0.729613	6.74591	1.52e-11	4.44e-09	UP
TRINITY_DN40691_c0_g1_i1	65.6177	-1.79797	0.553831	-3.24643	0.00116861	0.0442179	DOWN
TRINITY_DN40721_c2_g1_i22	23.2756	1.08688	0.27357	3.97293	7.1e-05	0.00475762	UP
TRINITY_DN40725_c7_g4_i1	22.7412	-1.03591	0.301557	-3.43521	0.000592085	0.0272634	DOWN
TRINITY_DN40726_c0_g1_i2	19.6948	3.45043	0.767356	4.49652	6.91e-06	0.000637602	UP
TRINITY_DN40774_c5_g2_i1	2.25338	4.55839	1.00207	4.54897	5.39e-06	0.000519354	UP
TRINITY_DN40836_c5_g4_i1	17.1625	3.38385	0.486453	6.95618	3.5e-12	1.08e-09	UP
TRINITY_DN40844_c5_g2_i1	3.77161	-3.53863	0.722749	-4.89606	9.78e-07	0.000113476	DOWN		BLAST	Csa-Guanyl Cyclase 3		YES	Vasodilator	Toxin enhancer	Venom potentiator		CFW94178.1	6.54e-22	105
TRINITY_DN40891_c3_g1_i10	71.6464	-2.34116	0.500283	-4.67967	2.87e-06	0.000295462	DOWN
TRINITY_DN40891_c3_g1_i4	2939.67	-2.72806	0.360957	-7.55783	4.1e-14	1.73e-11	DOWN
TRINITY_DN40949_c1_g1_i2	24.1229	-7.60565	0.803423	-9.46656	2.89e-21	2.21e-18	DOWN		BLAST	Allene Oxide Synthase-Lipoxygenase Protein		NO	Lipid Metabolism	Lipid metabolism	Not related to venom		GBM48678.1	6.84e-06	48.1
TRINITY_DN40950_c2_g1_i9	63.4707	-2.66957	0.576506	-4.6306	3.65e-06	0.000369181	DOWN
TRINITY_DN41014_c5_g1_i1	53.2775	-6.00917	0.574354	-10.4625	1.28e-25	1.5e-22	DOWN
TRINITY_DN41018_c0_g1_i1	1.76465	-4.44336	1.12874	-3.93658	8.27e-05	0.00535446	DOWN		BLAST	Lim And Calponin Homology Domains		NO	Motor Function	Structural	Not related to venom		XP_015908158.1	2.56e-22	107
TRINITY_DN41029_c4_g3_i4	1.46573	-3.49801	1.03656	-3.37465	0.000739101	0.0318882	DOWN		BLAST	Polyadenylate-Binding Protein		NO	Binding	DNA/RNA binding	Not related to venom		JAV47947.1	3.48e-06	52
TRINITY_DN41075_c2_g1_i2	4.65838	3.61773	0.757804	4.77396	1.81e-06	0.000194167	UP
TRINITY_DN41080_c2_g1_i1	1025.02	-4.38618	0.782139	-5.60792	2.05e-08	3.69e-06	DOWN		BLAST	Neurotoxic Protein		YES	Neuromuscular Process	Toxin	Neurotoxin		AAC26164.1	6.19e-57	174
TRINITY_DN41080_c2_g1_i3	9375.79	-3.97347	0.70006	-5.6759	1.38e-08	2.56e-06	DOWN		BLAST	U2-ctenitoxin-pn1b		YES	Neuromuscular process	Toxin	Neurotoxin		O76198.1	8.7e-58	176
TRINITY_DN41080_c2_g1_i4	6219.65	-4.29023	0.736986	-5.82131	5.84e-09	1.11e-06	DOWN		BLAST	U2-ctenitoxin-pn1b		YES	Neuromuscular process	Toxin	Neurotoxin		O76198.1	9.21e-47	149
TRINITY_DN41080_c2_g1_i5	5073.51	-8.00395	0.688096	-11.632	2.83e-31	5.11e-28	DOWN		BLAST	U2-Ctenitoxin-Pn1b		YES	Neuromuscular Process	Toxin	Neurotoxin		O76198.1	2.31e-30	106
TRINITY_DN41087_c4_g3_i2	30.447	-6.85693	0.684566	-10.0165	1.29e-23	1.22e-20	DOWN
TRINITY_DN41116_c2_g3_i2	11.0329	1.22498	0.343439	3.56679	0.000361375	0.0181096	UP
TRINITY_DN41128_c2_g3_i2	2.7142	-4.33248	1.01096	-4.28553	1.82e-05	0.00147675	DOWN
TRINITY_DN41137_c0_g1_i8	2.47101	1.92645	0.594666	3.23954	0.00119721	0.0448298	UP
TRINITY_DN41147_c0_g4_i1	6.34172	6.05443	0.890993	6.79514	1.08e-11	3.21e-09	UP
TRINITY_DN41160_c0_g1_i2	20.5624	-2.62556	0.343935	-7.63389	2.28e-14	9.83e-12	DOWN		BLAST	Tachylectin 5a-Like Isoform 2		NO	Binding	Cell-cell adhesion	Not related to venom		QDC23079.1	6.37e-75	229
TRINITY_DN41160_c0_g3_i1	178.073	-1.34074	0.39835	-3.36572	0.000763448	0.0325137	DOWN
TRINITY_DN41234_c4_g1_i1	18987.8	-1.34059	0.326015	-4.11204	3.92e-05	0.0029042	DOWN
TRINITY_DN41235_c4_g1_i3	5.89276	2.1291	0.428395	4.96995	6.7e-07	8.31e-05	UP	K13443	kegg	Protein npc2		NO	Unknown	Intracellular cholesterol transport	Not related to venom		JAV47995.1	8.39e-13	67.4
TRINITY_DN41259_c3_g2_i3	85.4649	1.28611	0.342585	3.75415	0.000173934	0.00977875	UP
TRINITY_DN41310_c0_g2_i2	25.9213	6.55633	1.75936	3.72655	0.000194117	0.0105547	UP	K09632	BLAST	Serine proteinase	3.4.21.-	YES	Protease	Degradation of polypeptides	Serine endopeptidase		JAV47807.1	3.38e-21	94
TRINITY_DN41352_c2_g1_i1	2839.81	2.12673	0.426879	4.98204	6.29e-07	7.9e-05	UP		BLAST	Hemocyanin subunit 6		NO	Respiration	Respiration	Not related to venom		CAC44756.1	1.72e-63	206
TRINITY_DN41352_c2_g2_i1	3235.85	1.3303	0.331171	4.01696	5.9e-05	0.0041052	UP
TRINITY_DN41407_c1_g2_i2	19.5775	-7.89336	0.808094	-9.76786	1.55e-22	1.28e-19	DOWN
TRINITY_DN41422_c0_g4_i1	3.09924	-3.98466	0.837407	-4.75833	1.95e-06	0.000206064	DOWN
TRINITY_DN41521_c5_g1_i1	3.30215	2.13558	0.582155	3.66841	0.000244067	0.0129167	UP
TRINITY_DN41539_c0_g1_i9	1.73619	-3.80037	1.02026	-3.7249	0.000195396	0.0105951	DOWN
TRINITY_DN41544_c4_g1_i2	16.6705	-3.84837	0.63798	-6.03212	1.62e-09	3.42e-07	DOWN
TRINITY_DN41568_c1_g1_i2	5.83423	-1.82092	0.443248	-4.10814	3.99e-05	0.00292811	DOWN
TRINITY_DN41575_c2_g1_i1	21.8409	1.16968	0.344071	3.39953	0.000675028	0.0299701	UP
TRINITY_DN41589_c1_g1_i3	2.1626	-4.38845	1.31051	-3.34866	0.00081202	0.0341427	DOWN
TRINITY_DN41615_c2_g2_i1	13.6305	-5.73736	0.761145	-7.5378	4.78e-14	1.94e-11	DOWN
TRINITY_DN41620_c2_g1_i1	1520.16	-5.33589	0.392295	-13.6017	3.91e-42	1.29e-38	DOWN		BLAST	U20-Ctenitoxin-Pn1a		YES	Neuromuscular Process	Toxin	Neurotoxin	Flacid paralysis and death in mice	P84093.1	1.47e-32	110
TRINITY_DN41634_c5_g1_i1	30.1707	-8.21827	0.787775	-10.4323	1.77e-25	1.95e-22	DOWN
TRINITY_DN41667_c1_g2_i1	11.9876	-2.39777	0.544666	-4.40229	1.07e-05	0.000940636	DOWN	K18259	kegg	Protein Amnionless		NO	Maduracion De Proteinas Y Detoxificacion	Transport	Not related to venom
TRINITY_DN41692_c0_g6_i3	2.10615	2.62997	0.779918	3.37211	0.000745952	0.0321131	UP		BLAST	Allene oxide synthase-lipoxygenase protein		NO	Lipid metabolism	Lipid metabolism	Not related to venom		GBM48678.1	2.1e-15	76.6
TRINITY_DN41730_c3_g1_i15	5.23541	-1.73661	0.482616	-3.59832	0.000320278	0.0162564	DOWN
TRINITY_DN41757_c1_g1_i1	2.61928	1.99524	0.615431	3.24202	0.00118686	0.0446314	UP
TRINITY_DN41801_c2_g1_i2	5.16126	-5.91474	0.771558	-7.66597	1.77e-14	8.01e-12	DOWN	K08706	kegg	Nr0an		NO	Regulación Trasncripcional Y Pluripotencia	DNA/RNA binding	Not related to venom
TRINITY_DN41813_c3_g2_i1	144.344	1.05377	0.284902	3.69869	0.000216713	0.0115615	UP
TRINITY_DN41821_c0_g1_i2	65.8682	-1.09383	0.175065	-6.24813	4.15e-10	9.37e-08	DOWN
TRINITY_DN41864_c5_g1_i2	2.93612	4.93682	1.26563	3.90067	9.59e-05	0.00598504	UP
TRINITY_DN41936_c5_g1_i1	396.929	-1.67311	0.350721	-4.77048	1.84e-06	0.000195051	DOWN
TRINITY_DN41936_c5_g1_i2	9.84252	-1.79598	0.444374	-4.04159	5.31e-05	0.00376293	DOWN
TRINITY_DN41936_c5_g2_i2	4.96217	-2.96593	0.682072	-4.34842	1.37e-05	0.00115865	DOWN
TRINITY_DN41942_c0_g1_i3	17.8447	-1.24692	0.368992	-3.37926	0.000726808	0.0317016	DOWN
TRINITY_DN41947_c4_g2_i1	7.89266	-1.8104	0.481705	-3.75831	0.000171062	0.00964457	DOWN
TRINITY_DN41947_c4_g3_i1	6372.63	1.36033	0.390844	3.48049	0.000500491	0.0233712	UP
TRINITY_DN42032_c3_g3_i2	19.1898	-1.61328	0.329288	-4.89928	9.62e-07	0.000112289	DOWN
TRINITY_DN42062_c1_g1_i1	255.349	1.47118	0.432041	3.40518	0.000661195	0.0295542	UP
TRINITY_DN42106_c0_g6_i1	2.05619	3.09522	0.904772	3.42099	0.000623925	0.0284653	UP	K01335	kegg	Complement factor b	3.4.21.47	YES	Protease	Degradation of polypeptides	Serine endopeptidase		JAV47990.1	9.16e-08	57
TRINITY_DN42153_c4_g2_i1	1005.8	-1.35152	0.274871	-4.91695	8.79e-07	0.000105093	DOWN
TRINITY_DN42258_c2_g2_i1	53.1116	-2.27711	0.45851	-4.96631	6.82e-07	8.36e-05	DOWN
TRINITY_DN42258_c2_g3_i1	55.0894	-2.5904	0.577883	-4.48257	7.37e-06	0.000668318	DOWN
TRINITY_DN42266_c1_g1_i8	2.07583	-4.64025	1.06561	-4.35457	1.33e-05	0.00114546	DOWN	K00626	kegg	Acetyl-Coa C-Acetyltransferase	2.3.1.9	NO	Implicada En Multiples Rutas De Degradacion	Peptide metabolic process	Not related to venom
TRINITY_DN42318_c3_g2_i1	6.80836	2.66906	0.488511	5.46366	4.66e-08	7.91e-06	UP
TRINITY_DN42348_c9_g2_i1	3.28934	2.28057	0.6928	3.29182	0.000995409	0.0388876	UP
TRINITY_DN42355_c8_g2_i1	89.137	-6.3314	0.61776	-10.249	1.2e-24	1.25e-21	DOWN
TRINITY_DN42381_c0_g1_i1	2826.81	1.17909	0.368005	3.20401	0.00135527	0.0490816	UP
TRINITY_DN42399_c3_g3_i7	119.508	-1.40063	0.427939	-3.27297	0.00106422	0.0410107	DOWN
TRINITY_DN42425_c0_g1_i7	21.1311	-7.70351	1.1911	-6.46758	9.96e-11	2.57e-08	DOWN
TRINITY_DN42549_c0_g2_i1	2.92213	3.47472	0.95471	3.63955	0.00027311	0.0142635	UP
TRINITY_DN42569_c0_g4_i4	17.1934	2.10421	0.586712	3.58644	0.000335218	0.0168851	UP		BLAST	Peroxidase		NO	Respiration	Oxidative stress	Not related to venom		JAV47961.1	1.41e-127	392
TRINITY_DN42595_c4_g1_i1	28.0357	-1.93268	0.446384	-4.32964	1.49e-05	0.00124019	DOWN
TRINITY_DN42595_c4_g3_i1	35.8103	-1.75073	0.498769	-3.51011	0.000447926	0.0214206	DOWN
TRINITY_DN42595_c4_g4_i1	104.636	-2.14813	0.414641	-5.1807	2.21e-07	3.13e-05	DOWN
TRINITY_DN42598_c0_g1_i1	2.75928	-5.07326	0.814091	-6.2318	4.61e-10	1.02e-07	DOWN
TRINITY_DN42635_c0_g1_i1	4.07605	-5.00657	0.977988	-5.11925	3.07e-07	4.11e-05	DOWN		BLAST	Polyprotein		NO	Encapsidation	Endocytosis	Not related to venom		JAV47945.1	1.4e-10	65.9
TRINITY_DN42637_c1_g1_i9	2.41015	-4.80997	0.923663	-5.2075	1.91e-07	2.73e-05	DOWN
TRINITY_DN42696_c3_g1_i2	2.46778	-2.81334	0.823832	-3.41494	0.00063796	0.0287096	DOWN	K17391	kegg	Insulin-Like Growth Factor 2 Mrna-Binding Protein 1 Venom		NO	Binding	DNA/RNA binding	Not related to venom		JAV48092.1	0	628
TRINITY_DN42719_c0_g2_i1	14.6458	1.72582	0.484929	3.55891	0.000372394	0.0185226	UP
TRINITY_DN42743_c2_g2_i4	2524.09	-4.10489	0.532059	-7.7151	1.21e-14	5.85e-12	DOWN	K00502	kegg	Tryptophan 5-Monooxygenase	1.14.16.4	NO	Regulacion De Sintesis De Serotonina	Peptide metabolic process	Not related to venom
TRINITY_DN42749_c11_g1_i1	34.4888	-1.7329	0.432259	-4.00893	6.1e-05	0.0042031	DOWN		BLAST	Putative PQM protease precursor	21.4.21.-	YES	Protease	Toxin maduration	Serine endopeptidase		AUI10828.1	6.44e-86	254
TRINITY_DN42749_c11_g1_i10	32.602	-4.42385	0.920625	-4.80526	1.55e-06	0.000172312	DOWN	K09640	BLAST	Putative PQM protease precursor	21.4.21.-	YES	Protease	Toxin maduration	Serine endopeptidase		AUI10828.1	1.63e-115	331
TRINITY_DN42749_c11_g1_i12	64.462	-3.31464	0.79579	-4.16522	3.11e-05	0.00237428	DOWN		BLAST	Putative PQM Protease Precursor	3.4.21.-	YES	Protease	Toxin maduration	Serine endopeptidase		AUI10828.1	2.9e-82	245
TRINITY_DN42749_c11_g1_i13	24.4488	-1.63579	0.355915	-4.59602	4.31e-06	0.00042732	DOWN
TRINITY_DN42749_c11_g1_i3	195.685	-1.48991	0.332048	-4.48703	7.22e-06	0.000657482	DOWN
TRINITY_DN42749_c11_g1_i7	18.6475	-1.4171	0.419809	-3.37558	0.0007366	0.0318882	DOWN
TRINITY_DN42749_c11_g1_i9	88.9313	-3.76438	0.642234	-5.86138	4.59e-09	9.02e-07	DOWN		BLAST	Putative PQM Protease Precursor	13.4.21.-	YES	Protease	Toxin maduration	Serine endopeptidase		AUI10828.1	1.19e-116	334
TRINITY_DN42749_c11_g2_i1	43633.5	-1.87885	0.3785	-4.96392	6.91e-07	8.41e-05	DOWN
TRINITY_DN42749_c13_g1_i1	111.953	-1.47991	0.310018	-4.77363	1.81e-06	0.000194167	DOWN
TRINITY_DN42760_c0_g1_i2	21.7796	1.27598	0.376439	3.38961	0.000699913	0.0307993	UP
TRINITY_DN42766_c6_g2_i3	136.038	-1.51095	0.418471	-3.61065	0.000305425	0.0155822	DOWN
TRINITY_DN42811_c2_g3_i1	7.18639	-4.12394	0.888675	-4.64055	3.47e-06	0.00035548	DOWN
TRINITY_DN42824_c3_g1_i1	6.3481	2.08545	0.524469	3.97631	7e-05	0.00470876	UP
TRINITY_DN42825_c10_g2_i1	5.43398	-1.53301	0.459307	-3.33766	0.000844875	0.0347151	DOWN
TRINITY_DN42826_c4_g2_i6	23.5824	-1.61253	0.403324	-3.9981	6.39e-05	0.00436974	DOWN
TRINITY_DN42826_c4_g3_i1	26.229	-1.60343	0.408139	-3.92864	8.54e-05	0.00546894	DOWN
TRINITY_DN42830_c0_g2_i5	17.3347	1.21278	0.34294	3.53642	0.000405583	0.0196322	UP
TRINITY_DN42849_c6_g1_i2	1245.5	2.07364	0.451952	4.58819	4.47e-06	0.000441463	UP		BLAST	Hemocyanin subunit 6		NO	Respiration	Respiration	Not related to venom		CAC44756.1	7.2e-32	124
TRINITY_DN42859_c2_g7_i1	7.7208	-5.09045	1.03808	-4.90373	9.4e-07	0.000111085	DOWN	K19363	kegg	Lipopolysaccharide-Induced Tumor Necrosis Factor-Alpha Factor		NO	Crecimiento Celular	DNA/RNA binding	Not related to venom
TRINITY_DN42881_c0_g1_i1	6018.27	1.60733	0.342866	4.68792	2.76e-06	0.000285285	UP
TRINITY_DN42920_c5_g2_i2	4.37571	1.61066	0.466615	3.45179	0.000556877	0.0258219	UP
TRINITY_DN42926_c3_g2_i1	119.522	-1.43914	0.331548	-4.34066	1.42e-05	0.00118953	DOWN
TRINITY_DN42944_c4_g1_i7	90.2908	-1.93168	0.400972	-4.81749	1.45e-06	0.000163743	DOWN		BLAST	Cystine knot toxin		NO	Neuromuscular process	Antifungal	Not related to venom		AGR53495.1	1.83e-31	108
TRINITY_DN42994_c4_g1_i5	34.6019	-2.53931	0.606571	-4.18634	2.83e-05	0.00219773	DOWN		BLAST	Delta-Ctenitoxin-Pr2d		YES	Neuromuscular Process	Toxin	Neurotoxin	spastic paralysis in mice	P83904	7.87e-08	48.1
TRINITY_DN43005_c0_g1_i3	330.679	1.56537	0.43033	3.6376	0.000275193	0.0143181	UP
TRINITY_DN43032_c3_g1_i1	36.3587	1.59423	0.360619	4.42083	9.83e-06	0.000871116	UP
TRINITY_DN43041_c7_g5_i2	4.24354	-1.65412	0.467346	-3.53939	0.000401055	0.0195626	DOWN
TRINITY_DN43098_c2_g1_i1	1.13547	-3.71767	1.07522	-3.4576	0.000545007	0.025359	DOWN
TRINITY_DN43113_c1_g1_i3	6.42571	-1.1734	0.359345	-3.2654	0.00109311	0.0419612	DOWN
TRINITY_DN43113_c4_g1_i1	24.3918	-1.2412	0.346078	-3.58647	0.00033518	0.0168851	DOWN
TRINITY_DN43118_c3_g1_i5	3245.14	-1.35237	0.343583	-3.93606	8.28e-05	0.00535446	DOWN
TRINITY_DN43118_c3_g3_i1	995.07	-1.50888	0.346677	-4.35242	1.35e-05	0.00115179	DOWN
TRINITY_DN43317_c0_g1_i4	6.81941	-5.76262	0.792359	-7.27274	3.52e-13	1.25e-10	DOWN
TRINITY_DN43355_c0_g1_i2	22.7241	1.03611	0.22346	4.63669	3.54e-06	0.000360315	UP
TRINITY_DN43360_c0_g2_i1	553.743	-1.64301	0.39423	-4.16764	3.08e-05	0.00236744	DOWN
TRINITY_DN43367_c1_g1_i1	8.10687	2.87092	0.508518	5.64566	1.65e-08	3e-06	UP
TRINITY_DN43370_c3_g2_i1	35.6412	-7.09706	0.713877	-9.94157	2.74e-23	2.48e-20	DOWN
TRINITY_DN43382_c1_g1_i7	1.91025	-3.31261	0.870301	-3.80629	0.000141069	0.00821016	DOWN
TRINITY_DN43445_c1_g2_i12	195.332	-1.0718	0.331866	-3.22961	0.00123957	0.0460454	DOWN
TRINITY_DN43484_c1_g1_i2	292.663	-1.7751	0.452248	-3.92507	8.67e-05	0.00551529	DOWN
TRINITY_DN43495_c0_g1_i1	20.1597	-1.25297	0.338641	-3.70001	0.000215595	0.0115329	DOWN
TRINITY_DN43500_c0_g1_i1	165.51	-3.69265	0.576003	-6.41082	1.45e-10	3.64e-08	DOWN
TRINITY_DN43519_c1_g1_i6	2.77987	-3.78555	0.860536	-4.39906	1.09e-05	0.000950496	DOWN		BLAST	Putative PQM Protease Precursor	17.4.21.-	YES	Protease	Toxin maduration	Serine endopeptidase		AUI10834.1	4.58e-32	119
TRINITY_DN43519_c1_g1_i7	3.2016	-4.96323	1.01843	-4.87342	1.1e-06	0.000126559	DOWN		BLAST	Putative PQM Protease Precursor	17.4.21.-	YES	Protease	Toxin maduration	Serine endopeptidase		AUI10834.1	2.31e-24	104
TRINITY_DN43520_c1_g1_i5	11.0563	-1.57353	0.451666	-3.48384	0.000494276	0.0231354	DOWN
TRINITY_DN43527_c1_g1_i2	14.3313	-3.4373	0.638431	-5.38399	7.29e-08	1.18e-05	DOWN
TRINITY_DN43530_c0_g1_i2	18.923	-2.43871	0.455552	-5.35332	8.64e-08	1.36e-05	DOWN
TRINITY_DN43530_c2_g1_i5	3.29842	-3.07304	0.787794	-3.90082	9.59e-05	0.00598504	DOWN	K05695	kegg	Receptor-Type Tyrosine-Protein Phosphatase F		NO	Adhesion Celular	Cell-cell adhesion	Not related to venom
TRINITY_DN43578_c0_g5_i1	1.82995	-4.45372	1.1082	-4.01888	5.85e-05	0.00408632	DOWN
TRINITY_DN43608_c3_g6_i1	3665.32	-6.48118	0.456582	-14.195	9.84e-46	3.91e-42	DOWN	K01590	kegg	Histidine decarboxylase	4.1.1.22	YES	Encontrado en veneno de abejas (neuro)	Toxin enhancer	Other proteins
TRINITY_DN43620_c6_g1_i3	51.0877	-6.09059	0.458847	-13.2737	3.29e-40	9.33e-37	DOWN
TRINITY_DN43620_c6_g1_i9	6.05721	-6.17933	0.889432	-6.94749	3.72e-12	1.14e-09	DOWN
TRINITY_DN43627_c2_g5_i5	34.9756	-1.05508	0.289433	-3.64533	0.000267045	0.0140206	DOWN
TRINITY_DN43635_c5_g2_i1	9.09475	-3.11337	0.739088	-4.21246	2.53e-05	0.0019894	DOWN
TRINITY_DN43679_c1_g4_i4	1.7376	-3.80187	0.989828	-3.84094	0.000122562	0.00730738	DOWN
TRINITY_DN43686_c1_g1_i7	2.91592	4.64203	0.864834	5.36754	7.98e-08	1.28e-05	UP
TRINITY_DN43690_c1_g2_i15	1.82815	-3.46812	0.853493	-4.06344	4.84e-05	0.00350235	DOWN
TRINITY_DN43690_c1_g2_i7	4.03182	-2.74583	0.724295	-3.79104	0.000150017	0.00863363	DOWN
TRINITY_DN43690_c1_g5_i1	3588.06	-1.21987	0.321145	-3.79851	0.000145571	0.00844735	DOWN
TRINITY_DN43694_c5_g2_i1	5.68101	-6.12962	0.797473	-7.6863	1.51e-14	6.99e-12	DOWN
TRINITY_DN43700_c3_g4_i1	271.613	1.3111	0.35874	3.65473	0.000257451	0.0135527	UP
TRINITY_DN43706_c0_g2_i2	86.3439	-8.87481	1.02181	-8.68534	3.78e-18	2.5e-15	DOWN
TRINITY_DN43706_c1_g1_i1	7.06471	-6.12314	1.34959	-4.53705	5.7e-06	0.000541708	DOWN
TRINITY_DN43706_c1_g1_i3	20.3584	3.47833	0.689745	5.04293	4.58e-07	5.91e-05	UP
TRINITY_DN43706_c1_g1_i4	1.48368	-3.80787	0.972481	-3.91562	9.02e-05	0.00568933	DOWN
TRINITY_DN43707_c2_g3_i3	4.23661	-3.08576	0.679257	-4.54284	5.55e-06	0.000532111	DOWN
TRINITY_DN43719_c1_g6_i1	3.3397	-5.01019	0.937009	-5.347	8.94e-08	1.38e-05	DOWN
TRINITY_DN43723_c1_g1_i1	33.6259	-4.24857	0.582706	-7.2911	3.07e-13	1.11e-10	DOWN		BLAST	Serine Endopeptidase	3.4.21.-	YES	Protease	Degradation of polypeptides	Serine endopeptidase		AUI10835.1	1.37e-22	92
TRINITY_DN43723_c1_g1_i3	5.64707	-6.08925	1.34614	-4.52349	6.08e-06	0.000569425	DOWN		BLAST	Putative PQM Protease Precursor	17.4.21.-	YES	Protease	Toxin maduration	Serine endopeptidase		AUI10834.1	9.08e-26	100
TRINITY_DN43835_c0_g1_i8	36.3705	-1.73862	0.348322	-4.99143	5.99e-07	7.58e-05	DOWN
TRINITY_DN43864_c1_g1_i1	14.6312	-6.31317	0.815945	-7.73725	1.02e-14	5.17e-12	DOWN
TRINITY_DN43910_c3_g7_i1	35.3928	-1.92484	0.54044	-3.56162	0.000368578	0.0183789	DOWN
TRINITY_DN43913_c3_g1_i3	8.19449	2.11455	0.514365	4.111	3.94e-05	0.00290644	UP
TRINITY_DN43922_c7_g1_i13	3.93876	2.12431	0.555966	3.82094	0.000132944	0.00780593	UP
TRINITY_DN4393_c0_g1_i1	1126.15	2.80089	0.421132	6.65087	2.91e-11	8.14e-09	UP
TRINITY_DN43947_c4_g1_i1	109.754	-1.16795	0.271663	-4.29927	1.71e-05	0.00140602	DOWN
TRINITY_DN43966_c6_g1_i3	5.84151	-2.23814	0.574742	-3.89416	9.85e-05	0.00609219	DOWN
TRINITY_DN43998_c5_g2_i5	19.2697	-1.79881	0.456761	-3.93819	8.21e-05	0.00535446	DOWN
TRINITY_DN43998_c5_g2_i8	77.9938	-2.21288	0.427905	-5.17142	2.32e-07	3.22e-05	DOWN	K01135	kegg	Chondroitin sulfate	3.1.6.12	NO	Componente De Venenos En Artropodos	carbohydrate binding	Not related to venom
TRINITY_DN44021_c3_g3_i1	2335.38	-4.59516	0.549328	-8.36506	6.01e-17	3.41e-14	DOWN		BLAST	Mu-Ctenitoxin-Pn1a		YES	Neuromuscular Process	Toxin	Neurotoxin		QJW70914.1	2.73e-17	74.3
TRINITY_DN44021_c3_g5_i1	22.1668	-7.4818	0.91122	-8.21074	2.2e-16	1.21e-13	DOWN		BLAST	Mu-Ctenitoxin-Pn1a		YES	Neuromuscular Process	Toxin	Neurotoxin		P17727.2	1.75e-09	55.1
TRINITY_DN44021_c3_g8_i1	62888.3	-8.79626	0.577807	-15.2235	2.47e-52	1.22e-48	DOWN		BLAST	Mu-Ctenitoxin-Pn1a		YES	Neuromuscular Process	Toxin	Neurotoxin		P17727.2	3.86e-53	163
TRINITY_DN44040_c0_g2_i9	9.52466	1.50111	0.448862	3.34425	0.000825053	0.0343423	UP
TRINITY_DN44046_c0_g3_i1	73.9587	-7.36737	1.11525	-6.60604	3.95e-11	1.07e-08	DOWN
TRINITY_DN44046_c0_g5_i1	31.1927	-6.26272	0.950778	-6.58694	4.49e-11	1.2e-08	DOWN
TRINITY_DN44046_c0_g6_i1	8.83141	-5.26794	1.18072	-4.46163	8.13e-06	0.000728157	DOWN
TRINITY_DN44049_c3_g1_i1	29.2441	-1.47752	0.452654	-3.26412	0.00109804	0.0420687	DOWN
TRINITY_DN44069_c4_g2_i3	6.46306	5.17392	0.869213	5.95241	2.64e-09	5.3e-07	UP
TRINITY_DN44108_c4_g2_i2	1.81308	-3.0693	0.913676	-3.35928	0.000781447	0.0330749	DOWN	K00718	kegg	Galactoside 2-L-Fucosyltransferase	2.4.1.69	NO	Fucosyltransferasasa Es Un Componente De Lso Venenos En Abejas	Peptide metabolic process	Not related to venom
TRINITY_DN44115_c1_g1_i1	29.54	1.16074	0.318507	3.64431	0.000268115	0.0140396	UP
TRINITY_DN44137_c4_g3_i1	60.1024	-1.36848	0.41728	-3.27952	0.00103983	0.0402271	DOWN
TRINITY_DN44167_c1_g4_i1	1097.38	-4.33555	0.542644	-7.98967	1.35e-15	7.26e-13	DOWN		BLAST	Tx3-2 Neurotoxin		YES	Neuromuscular Process	Toxin	Neurotoxin	flaccid paralysis in mouse	AAC26168.1	8.25e-30	103
TRINITY_DN44168_c1_g2_i1	26.0294	-1.48271	0.385737	-3.84384	0.000121122	0.00726221	DOWN
TRINITY_DN44171_c2_g2_i7	2.54139	2.67681	0.699385	3.82738	0.000129514	0.00764979	UP	K15614	BLAST	Cs-six1 a		NO	Cell maduration	DNA/RNA binding	Not related to venom		CEH19760.1	8.84e-64	220
TRINITY_DN44211_c0_g2_i3	2072.88	-1.45901	0.401134	-3.63722	0.000275598	0.0143181	DOWN
TRINITY_DN44214_c4_g2_i2	4.38351	-1.57066	0.486268	-3.23004	0.00123773	0.0460454	DOWN
TRINITY_DN44223_c2_g2_i1	140.368	-1.29675	0.394919	-3.28359	0.00102494	0.0398841	DOWN
TRINITY_DN44250_c0_g1_i4	5.48349	-2.86299	0.805976	-3.5522	0.00038203	0.0187852	DOWN	K01183	kegg	Chitinase	3.2.1.14	YES	Glicanohidrolase	Hydrolase	Other proteins	NO (degradacion de quitina)	JAA92970.1	4.27e-90	301
TRINITY_DN44272_c13_g2_i2	733.551	1.12638	0.265426	4.24368	2.2e-05	0.00175956	UP
TRINITY_DN44315_c5_g2_i1	2.60801	-3.22001	0.996805	-3.23034	0.00123645	0.0460454	DOWN
TRINITY_DN44404_c5_g1_i1	57.4225	1.46173	0.442753	3.30147	0.000961808	0.0377981	UP
TRINITY_DN44405_c0_g1_i9	11.7286	-1.95084	0.558525	-3.49284	0.00047792	0.0225828	DOWN
TRINITY_DN44405_c0_g2_i3	5380.4	-1.61233	0.386118	-4.17575	2.97e-05	0.00229355	DOWN
TRINITY_DN44405_c0_g2_i4	4949.68	-1.47102	0.383647	-3.8343	0.000125921	0.00748214	DOWN
TRINITY_DN44418_c1_g2_i1	1.14713	3.28335	0.957731	3.42826	0.000607469	0.0278426	UP
TRINITY_DN44421_c2_g2_i2	28.4499	4.69489	0.746896	6.28587	3.26e-10	7.61e-08	UP		BLAST	U5-ctenitoxin-pn1a		YES	Neuromuscular process	Toxin	Neurotoxin	Causes tail erection in mouse	P29426.1	2.57e-13	62.8
TRINITY_DN44452_c10_g1_i2	43.7698	-1.91314	0.25746	-7.43081	1.08e-13	4.2e-11	DOWN
TRINITY_DN44481_c1_g2_i7	1.91296	-4.58259	0.887838	-5.16152	2.45e-07	3.38e-05	DOWN	K19625	kegg	Rlbp1		NO	Implicado En La Fotorecepcion	Photoreception	Not related to venom
TRINITY_DN44484_c3_g3_i1	45.5871	-6.6028	1.34756	-4.89982	9.59e-07	0.000112289	DOWN
TRINITY_DN44489_c1_g1_i6	12.3368	1.05275	0.286437	3.67533	0.000237543	0.012605	UP
TRINITY_DN44490_c0_g2_i3	8.47466	-2.49689	0.459659	-5.43205	5.57e-08	9.29e-06	DOWN	K10523	kegg	Speckle-Type Poz Protein		NO	Mantener Estabilidad Genomica (Antitumoral)	Peptide metabolic process	Not related to venom
TRINITY_DN44521_c2_g1_i1	8059.58	4.19157	0.600615	6.97879	2.98e-12	9.38e-10	UP		BLAST	U12-ctenitoxin-pn1a		YES	Unknown	Toxin	Neurotoxin		P0C2S8.1	2.11e-47	149
TRINITY_DN44521_c2_g1_i2	552.421	4.18275	0.563407	7.42404	1.14e-13	4.34e-11	UP		BLAST	U12-ctenitoxin-pn1a		YES	Neuromuscular process	Toxin	Neurotoxin		P0C2S8.1	4.14e-36	120
TRINITY_DN44538_c0_g1_i1	26.8941	-1.38345	0.332739	-4.15776	3.21e-05	0.002416	DOWN
TRINITY_DN44580_c1_g5_i1	3355.58	6.4916	0.582527	11.1439	7.67e-29	1.17e-25	UP		BLAST	Putative neurotoxin ltdf 05-03		YES	Neuromuscular process	Toxin	Neurotoxin		AKT08985.1	2.47e-38	128
TRINITY_DN44635_c3_g1_i2	12.5524	-5.2916	0.724703	-7.30176	2.84e-13	1.04e-10	DOWN	K01049	kegg	Acetylcholinesterase	3.1.1.7	YES	Neuromuscular Process	Toxin enhancer	Other proteins		JAA92947.1	3.84e-51	176
TRINITY_DN44635_c3_g1_i6	39.777	1.00417	0.312418	3.21419	0.00130811	0.047879	UP
TRINITY_DN44664_c5_g2_i1	10.2818	1.49834	0.406041	3.69012	0.000224144	0.0119259	UP
TRINITY_DN44672_c1_g7_i3	1.27684	-3.91824	0.93072	-4.2099	2.55e-05	0.00199933	DOWN
TRINITY_DN44704_c3_g2_i1	45.1387	1.11697	0.327016	3.41565	0.000636308	0.0287004	UP
TRINITY_DN44756_c4_g4_i1	206.412	1.30145	0.383746	3.39144	0.000695262	0.0306626	UP
TRINITY_DN44764_c0_g2_i2	8.93441	5.36636	0.744823	7.20488	5.81e-13	1.99e-10	UP
TRINITY_DN44781_c4_g2_i1	41.2045	1.43661	0.339569	4.23069	2.33e-05	0.00184948	UP
TRINITY_DN44781_c4_g4_i1	12.0436	2.05625	0.43728	4.70236	2.57e-06	0.000267212	UP	K14073	BLAST	Inactive pancreatic lipase-related protein 1	3.1.1.10	YES	Lipase	Lipid metabolism	Other proteins		GBM04749.1	9.86e-47	167
TRINITY_DN44793_c1_g1_i11	8.66798	4.54141	0.727701	6.24076	4.35e-10	9.71e-08	UP
TRINITY_DN44793_c1_g1_i14	2.17978	2.60518	0.725591	3.59043	0.000330137	0.016714	UP
TRINITY_DN44793_c1_g1_i2	11.4427	2.02997	0.593852	3.41831	0.00063011	0.0285629	UP
TRINITY_DN44793_c1_g1_i5	52.9622	1.77352	0.442116	4.01143	6.04e-05	0.00417336	UP
TRINITY_DN44793_c1_g1_i6	1396.01	1.58761	0.365111	4.3483	1.37e-05	0.00115865	UP
TRINITY_DN44793_c1_g1_i7	3.31232	2.54802	0.68241	3.73386	0.00018857	0.010338	UP
TRINITY_DN44793_c1_g3_i3	104.439	4.60661	0.935583	4.92378	8.49e-07	0.000102103	UP
TRINITY_DN44793_c1_g5_i1	11.9767	4.60036	0.740522	6.21232	5.22e-10	1.14e-07	UP
TRINITY_DN44840_c2_g1_i1	927.841	-1.72597	0.430232	-4.01172	6.03e-05	0.00417336	DOWN
TRINITY_DN44853_c0_g1_i2	48.5771	-5.39903	0.492913	-10.9533	6.41e-28	8.48e-25	DOWN		BLAST	Putative Acetylcholine Esterase		YES	Neuromuscular Process	Toxin enhancer	Other proteins		JAA92947.1	4.88e-33	130
TRINITY_DN44872_c1_g2_i2	26.9282	-1.05065	0.269227	-3.90248	9.52e-05	0.00597968	DOWN
TRINITY_DN44900_c5_g1_i4	16.2769	1.50838	0.375205	4.02014	5.82e-05	0.00407885	UP
TRINITY_DN44926_c6_g1_i3	12.2635	-1.37812	0.365307	-3.77249	0.000161624	0.00921723	DOWN
TRINITY_DN44936_c0_g3_i3	39.3702	-1.28278	0.313402	-4.09307	4.26e-05	0.00309462	DOWN
TRINITY_DN44956_c1_g4_i2	1.74205	3.85895	0.919974	4.19463	2.73e-05	0.0021272	UP
TRINITY_DN44990_c3_g2_i4	3590.87	-1.34384	0.404453	-3.32262	0.000891747	0.0360998	DOWN
TRINITY_DN45004_c9_g1_i5	33.9933	-1.22309	0.295403	-4.14042	3.47e-05	0.00258645	DOWN
TRINITY_DN45010_c1_g9_i1	1.0071	3.07291	0.923304	3.32817	0.000874179	0.0356241	UP
TRINITY_DN45029_c7_g1_i9	87.6333	-1.36185	0.415181	-3.28014	0.00103754	0.0402271	DOWN
TRINITY_DN45083_c1_g1_i1	12.6218	-1.54067	0.473674	-3.25259	0.00114357	0.0435611	DOWN
TRINITY_DN45109_c4_g2_i1	4.98403	2.73066	0.702051	3.88954	0.000100434	0.00615189	UP	K01672	kegg	Carbonic anhydrase	4.2.1.1	NO		Nitrogen metabolism	Not related to venom
TRINITY_DN45129_c2_g11_i1	44.5902	-3.50285	0.596294	-5.87436	4.24e-09	8.42e-07	DOWN		BLAST	Toxin 40 Precursor		YES	Neuromuscular Process	Toxin	Neurotoxin		QDC23150.1	1.64e-19	84.7
TRINITY_DN45129_c2_g9_i1	23888.4	-3.05011	0.566623	-5.38295	7.33e-08	1.18e-05	DOWN		BLAST	Cystine Knot Toxin		YES	Neuromuscular Process	Toxin	Neurotoxin		AGR53464.1	1.76e-50	160
TRINITY_DN45147_c0_g5_i1	191.352	-1.00792	0.222616	-4.52763	5.96e-06	0.000563715	DOWN
TRINITY_DN45148_c0_g7_i1	81.1285	2.35697	0.39411	5.98049	2.22e-09	4.56e-07	UP
TRINITY_DN45162_c2_g7_i1	1.82583	-3.40636	0.962963	-3.53737	0.00040413	0.0196271	DOWN
TRINITY_DN45187_c2_g1_i1	582.277	-2.54443	0.35154	-7.23794	4.56e-13	1.59e-10	DOWN
TRINITY_DN45187_c2_g1_i2	11.6705	-1.84756	0.35025	-5.27497	1.33e-07	1.97e-05	DOWN
TRINITY_DN45205_c0_g1_i2	5.53211	-6.09393	0.789871	-7.71509	1.21e-14	5.85e-12	DOWN		BLAST	Allene Oxide Synthase-Lipoxygenase Protein		NO	Lipid Metabolism	Lipid metabolism	Not related to venom		GBM48678.1	2.53e-10	60.5
TRINITY_DN45207_c2_g1_i3	9.8188	-4.21831	1.09526	-3.85143	0.000117431	0.00708369	DOWN
TRINITY_DN45210_c5_g1_i3	45.4279	-1.37824	0.31193	-4.41845	9.94e-06	0.000876863	DOWN
TRINITY_DN45224_c1_g1_i4	7.76688	-5.6722	0.742891	-7.63531	2.25e-14	9.83e-12	DOWN	K16667	kegg	Ptprg		NO	Adhesion Celular	Peptide metabolic process	Not related to venom
TRINITY_DN45273_c8_g1_i2	4.06748	-3.00049	0.754026	-3.9793	6.91e-05	0.00468167	DOWN		BLAST	Serpin B3		YES	Protease	Degradation of polypeptides	Serine endopeptidase		JAV47828.1	1.61e-25	111
TRINITY_DN45284_c1_g2_i1	3.47838	-4.74941	1.08143	-4.39177	1.12e-05	0.00097439	DOWN
TRINITY_DN45284_c1_g2_i2	62.9652	-4.9635	0.589152	-8.42483	3.61e-17	2.22e-14	DOWN		BLAST	Peptidylglycine alpha-hydroxylating monooxygenase		NO	Peptide Metabolic Process	Peptide metabolic process	Not related to venom		JAV47979.1	5.24e-11	66.2
TRINITY_DN45294_c3_g1_i3	2.72626	-5.00624	0.772601	-6.47972	9.19e-11	2.4e-08	DOWN	K09205	kegg	Klf8_12		NO	Regulador Transcripsional	Cell cycle regulation	Not related to venom
TRINITY_DN45351_c1_g1_i1	15.7381	7.35367	1.88625	3.89857	9.68e-05	0.00600101	UP
TRINITY_DN45351_c1_g1_i3	56.5511	5.66406	0.898781	6.30194	2.94e-10	7.03e-08	UP
TRINITY_DN45351_c1_g1_i4	9.23947	5.67863	1.4123	4.02083	5.8e-05	0.00407885	UP
TRINITY_DN45364_c1_g9_i1	1558.92	-2.63731	0.37046	-7.11902	1.09e-12	3.6e-10	DOWN
TRINITY_DN45387_c1_g1_i7	1.40923	-4.07332	1.21965	-3.33975	0.000838552	0.0345354	DOWN
TRINITY_DN45390_c5_g3_i1	138219	-2.6871	0.506182	-5.30856	1.1e-07	1.67e-05	DOWN		BLAST	Tx3-2 Neurotoxin		YES	Neuromuscular Process	Toxin	Neurotoxin	flaccid paralysis in mouse	AAC26168.1	1.21e-42	136
TRINITY_DN45392_c1_g1_i3	98.819	3.37884	0.363312	9.3001	1.4e-20	9.95e-18	UP
TRINITY_DN45414_c0_g1_i8	2.66284	-4.7337	0.91501	-5.17339	2.3e-07	3.21e-05	DOWN		BLAST	Allene Oxide Synthase-Lipoxygenase Protein		NO	Lipid Metabolism	Lipid metabolism	Not related to venom		GBM48678.1	9.99e-08	53.5
TRINITY_DN45421_c4_g2_i7	4.00203	3.45848	0.833311	4.15029	3.32e-05	0.00248679	UP
TRINITY_DN45424_c1_g5_i10	26.9245	-1.79881	0.54212	-3.3181	0.000906336	0.0364112	DOWN
TRINITY_DN45424_c1_g5_i3	33.2604	-2.23192	0.521542	-4.27946	1.87e-05	0.00151143	DOWN		BLAST	Putative Neurotoxin Ltdf 05-04		YES	Neuromuscular Process	Toxin	Neurotoxin		AKT08986.1	6.9e-21	87.8
TRINITY_DN45435_c6_g1_i1	22.4487	4.73036	1.27736	3.70324	0.00021286	0.0114174	UP
TRINITY_DN45435_c6_g1_i4	2.28859	3.42581	1.03561	3.30801	0.00093962	0.0372209	UP
TRINITY_DN45478_c0_g1_i5	11.386	-2.77915	0.571209	-4.86539	1.14e-06	0.000131046	DOWN
TRINITY_DN45483_c1_g2_i1	19.0654	-2.19512	0.466395	-4.70658	2.52e-06	0.000263123	DOWN
TRINITY_DN45508_c4_g1_i5	2.59783	-4.98955	0.907175	-5.50009	3.8e-08	6.49e-06	DOWN
TRINITY_DN45515_c2_g1_i4	16.424	1.67622	0.435611	3.84798	0.000119098	0.00716246	UP
TRINITY_DN45539_c3_g1_i1	9.70879	-2.0434	0.572998	-3.56615	0.000362265	0.0181096	DOWN
TRINITY_DN45555_c3_g1_i2	15.4046	1.73884	0.463328	3.75293	0.000174783	0.00979872	UP
TRINITY_DN45557_c0_g1_i6	33.6728	-1.69471	0.402587	-4.20955	2.56e-05	0.00199933	DOWN
TRINITY_DN45557_c0_g1_i7	10.8057	-2.28587	0.499143	-4.57959	4.66e-06	0.000455463	DOWN
TRINITY_DN45585_c2_g3_i2	4348.08	-2.43998	0.618777	-3.94323	8.04e-05	0.00530058	DOWN		BLAST	Delta-Ctenitoxin-Pn2c		YES	Neuromuscular Process	Toxin	Neurotoxin		QJW70915.1	3.46e-29	104
TRINITY_DN45585_c2_g3_i4	25869.7	-2.1655	0.578236	-3.74501	0.000180389	0.010028	DOWN		BLAST	Delta-Ctenitoxin-Pn2c		YES	Neuromuscular Process	Toxin	Neurotoxin		QJW70915.1	3.44e-29	102
TRINITY_DN45587_c5_g2_i1	611.492	-3.58533	0.280477	-12.783	2.04e-37	5.06e-34	DOWN	K15288	kegg	Slc35f3_4		NO	Respuesta Celular A Hipoxia	Respiration	Not related to venom
TRINITY_DN45638_c5_g1_i1	15.2557	-2.65631	0.617194	-4.30385	1.68e-05	0.00138805	DOWN
TRINITY_DN45674_c2_g1_i5	2.46571	-2.62346	0.795768	-3.29676	0.000978058	0.0382851	DOWN	K01025	kegg	Sult1		NO	Sulfotransferasa	Sulfotransferase	Not related to venom
TRINITY_DN45704_c0_g6_i1	2026.46	-1.92592	0.505383	-3.81082	0.000138509	0.00809623	DOWN
TRINITY_DN45764_c3_g1_i1	1362.02	3.1854	0.787509	4.04491	5.23e-05	0.00373667	UP		BLAST	Gamma-ctenitoxin-pn1a		YES	Neuromuscular process	Toxin	Neurotoxin	Antinicepcion en raton, extremadametne letal en insectos	P59367.2	6.31e-36	119
TRINITY_DN45799_c2_g1_i2	4278.45	1.37493	0.428676	3.20738	0.00133948	0.0487766	UP
TRINITY_DN45799_c2_g1_i3	561.727	1.85879	0.446481	4.1632	3.14e-05	0.00237534	UP
TRINITY_DN45799_c2_g1_i5	2570.59	1.32133	0.399143	3.31042	0.00093157	0.0370781	UP
TRINITY_DN45811_c1_g1_i7	2.10632	4.15773	1.05262	3.94988	7.82e-05	0.00517255	UP
TRINITY_DN45818_c4_g3_i1	39.4288	-3.00437	0.684079	-4.39184	1.12e-05	0.00097439	DOWN		BLAST	U6-ctenitoxin-pn1a		YES	Neuromuscular process	Toxin	Neurotoxin		P81793.1	1.08e-33	115
TRINITY_DN45818_c4_g3_i3	101.983	-2.64107	0.776423	-3.40159	0.000669959	0.0298786	DOWN		BLAST	U6-Ctenitoxin-Pn1a		YES	Neuromuscular Process	Toxin	Neurotoxin		P81793.1	3.32e-48	149
TRINITY_DN45886_c0_g3_i4	1.78261	4.22482	0.933539	4.5256	6.02e-06	0.000566464	UP
TRINITY_DN45887_c1_g2_i22	14.9392	-1.17739	0.34649	-3.39804	0.000678694	0.0299986	DOWN
TRINITY_DN45971_c0_g1_i1	14721.4	-2.1466	0.366476	-5.85741	4.7e-09	9.15e-07	DOWN
TRINITY_DN45971_c1_g2_i4	2774.86	-2.2154	0.35372	-6.26314	3.77e-10	8.61e-08	DOWN	K10104	BLAST	Techylectin-Like Protein		NO	Binding	Cell-cell adhesion	Not related to venom		P85031.1	3.98e-114	329
TRINITY_DN45986_c3_g1_i3	19.4329	1.00834	0.30277	3.33038	0.000867276	0.0354156	UP
TRINITY_DN46031_c0_g1_i1	3.91829	-4.37821	0.974321	-4.4936	7e-06	0.000643428	DOWN
TRINITY_DN46042_c1_g1_i1	59.3938	-1.07215	0.239972	-4.46784	7.9e-06	0.000712789	DOWN
TRINITY_DN46060_c4_g12_i1	113.748	-6.25288	1.14877	-5.44311	5.24e-08	8.81e-06	DOWN
TRINITY_DN46065_c3_g1_i1	18260	4.12521	0.598404	6.89369	5.44e-12	1.63e-09	UP		BLAST	U12-ctenitoxin-pn1a		YES	Neuromuscular process	Toxin	Neurotoxin		P0C2S8.1	1.81e-27	99
TRINITY_DN46065_c5_g1_i2	17.5413	4.59606	0.656381	7.00212	2.52e-12	8.07e-10	UP		BLAST	U7-ctenitoxin-pr1a		YES	Neuromuscular process	Toxin	Neurotoxin		P84031.1	3.87e-24	89
TRINITY_DN46067_c3_g1_i1	3.58495	-3.68054	1.08935	-3.37865	0.000728435	0.0317029	DOWN	K00471	kegg	Gamma-Butyrobetaine Hydroxylase		NO	Biosynthetic Process	Respiration	Not related to venom		GBM48678.1	3.24e-09	58.2
TRINITY_DN46078_c1_g1_i3	3.67008	2.24592	0.670975	3.34724	0.000816192	0.0341733	UP
TRINITY_DN46078_c1_g3_i2	31.0666	3.93575	0.588289	6.69017	2.23e-11	6.32e-09	UP
TRINITY_DN46096_c1_g6_i1	6.37843	-6.26371	1.01033	-6.19968	5.66e-10	1.22e-07	DOWN
TRINITY_DN46135_c0_g1_i4	20.2953	-1.26413	0.360409	-3.5075	0.000452333	0.0215793	DOWN
TRINITY_DN46155_c5_g2_i3	3.50027	-5.37098	1.05487	-5.0916	3.55e-07	4.68e-05	DOWN
TRINITY_DN46155_c5_g2_i4	22.7059	-4.6421	0.691932	-6.70889	1.96e-11	5.64e-09	DOWN	K00471	kegg	Gamma-butyrobetaine dioxygenase	1.14.11.1	NO	Dioxygenase	Degradation of polypeptides	Not related to venom
TRINITY_DN46243_c2_g2_i1	240.208	-3.87956	0.761273	-5.09615	3.47e-07	4.62e-05	DOWN		BLAST	Gamma-Ctenitoxin-Pn1a		YES	Neuromuscular Process	Toxin	Neurotoxin	Antinicepcion en raton, extremadametne letal en insectos	P59367.2	3.98e-15	67
TRINITY_DN46243_c2_g2_i5	11698.6	2.20756	0.560689	3.93723	8.24e-05	0.00535446	UP		BLAST	U2-ctenitoxin-pn1b		YES	Neuromuscular process	Toxin	Neurotoxin		O76198.1	6.27e-18	77
TRINITY_DN46346_c7_g1_i1	6878.57	-1.50213	0.325352	-4.61695	3.89e-06	0.000388364	DOWN
TRINITY_DN46346_c7_g1_i3	10.0385	-2.08273	0.54658	-3.81047	0.000138704	0.00809623	DOWN
TRINITY_DN46346_c7_g3_i2	23805.6	-1.67233	0.374953	-4.4601	8.19e-06	0.000729052	DOWN
TRINITY_DN46387_c7_g5_i1	35.7219	-6.04121	0.909104	-6.64523	3.03e-11	8.34e-09	DOWN
TRINITY_DN46400_c0_g2_i1	5.48258	-2.50699	0.661314	-3.79093	0.000150086	0.00863363	DOWN	K01050	BLAST	Putative Acetylcholine Esterase	3.1.1.8	YES	Neuromuscular Process	Toxin enhancer	Other proteins		JAA92947.1	1.44e-54	200
TRINITY_DN46400_c0_g2_i3	4374.22	-8.56417	0.50847	-16.843	1.18e-63	7.81e-60	DOWN		BLAST	Putative Acetylcholine Esterase	3.1.1.8	YES	Neuromuscular Process	Toxin enhancer	Other proteins		JAA92947.1	1.65e-23	98.6
TRINITY_DN46400_c0_g2_i4	1.74568	-4.39497	1.11791	-3.93142	8.44e-05	0.0054333	DOWN	K01049	BLAST	Putative Acetylcholine Esterase	3.1.1.8	YES	Neuromuscular Process	Toxin enhancer	Other proteins		JAA92947.1	2.5e-60	204
TRINITY_DN46400_c0_g4_i1	2.02424	-4.60784	1.00453	-4.58708	4.49e-06	0.000441622	DOWN
TRINITY_DN46400_c0_g4_i3	434.487	-7.87255	0.466626	-16.8712	7.33e-64	7.27e-60	DOWN
TRINITY_DN46400_c0_g4_i4	1267.4	-7.79642	0.389118	-20.0361	2.67e-89	5.29e-85	DOWN
TRINITY_DN46400_c0_g5_i1	25.5294	-5.10211	0.516677	-9.87485	5.35e-23	4.62e-20	DOWN
TRINITY_DN46422_c7_g3_i1	18.4358	-3.56801	0.701864	-5.08362	3.7e-07	4.83e-05	DOWN
TRINITY_DN46454_c1_g1_i7	3.89659	-5.55653	1.08192	-5.13582	2.81e-07	3.82e-05	DOWN
TRINITY_DN46455_c2_g1_i14	6.86722	3.22925	0.58222	5.54644	2.92e-08	5.08e-06	UP
TRINITY_DN46455_c2_g1_i23	3.70006	2.42327	0.597694	4.05437	5.03e-05	0.00361463	UP
TRINITY_DN46471_c2_g1_i1	11.2175	1.36093	0.362979	3.74933	0.000177307	0.00990681	UP
TRINITY_DN46471_c3_g2_i7	41.8532	2.08689	0.358319	5.82412	5.74e-09	1.11e-06	UP
TRINITY_DN46489_c0_g3_i6	18.1605	1.59713	0.426565	3.74417	0.000180988	0.0100332	UP
TRINITY_DN46515_c7_g1_i3	11.9468	-5.47674	0.711594	-7.69643	1.4e-14	6.61e-12	DOWN
TRINITY_DN46515_c7_g1_i4	29.8949	-4.89309	0.43219	-11.3216	1.03e-29	1.7e-26	DOWN
TRINITY_DN46515_c7_g1_i5	1.24322	-3.94237	0.959782	-4.10757	4e-05	0.00292811	DOWN
TRINITY_DN46548_c5_g5_i1	89.2315	-1.35741	0.264741	-5.12733	2.94e-07	3.97e-05	DOWN
TRINITY_DN46561_c5_g1_i3	13.6239	-4.48097	0.997521	-4.49211	7.05e-06	0.000644968	DOWN
TRINITY_DN46612_c2_g1_i13	82.8238	-5.73643	1.12674	-5.0912	3.56e-07	4.68e-05	DOWN
TRINITY_DN46618_c1_g3_i1	52.3978	-6.26204	0.5218	-12.0008	3.52e-33	6.98e-30	DOWN
TRINITY_DN46624_c1_g1_i6	54.144	-1.05989	0.235183	-4.50665	6.59e-06	0.00061362	DOWN
TRINITY_DN46626_c4_g3_i3	60.4329	-4.08767	0.764125	-5.34947	8.82e-08	1.37e-05	DOWN		BLAST	Delta-Ctenitoxin-Pn2c		YES	Neuromuscular Process	Toxin	Neurotoxin		QJW70915.1	6.85e-13	64.3
TRINITY_DN46635_c5_g1_i1	45.0138	5.28896	0.88016	6.00909	1.87e-09	3.9e-07	UP		BLAST	U12-ctenitoxin-pn1a		YES	Neuromuscular process	Toxin	Neurotoxin		P0C2S8.1	2.68e-08	50.4
TRINITY_DN46671_c2_g3_i1	123.396	-1.94311	0.563073	-3.45091	0.000558704	0.0258462	DOWN		BLAST	U14-ctenitoxin-pn1a		YES	Neurotoxin	Toxin	Neurotoxin		P83998.1	3.04e-18	72
TRINITY_DN46686_c1_g1_i1	7.12671	1.84433	0.481653	3.82918	0.000128573	0.00761691	UP
TRINITY_DN46704_c0_g1_i8	14.0991	1.30687	0.394432	3.31331	0.000922003	0.036817	UP
TRINITY_DN46704_c0_g1_i9	18.7922	-3.93708	1.19082	-3.30619	0.000945754	0.0373893	DOWN
TRINITY_DN46718_c0_g3_i1	21003.9	-5.18095	0.541893	-9.56083	1.17e-21	9.27e-19	DOWN	K01672	kegg	Carbonic Anhydrase	4.2.1.1	NO	Nitrogen Metabolism	Respiration	Not related to venom		JAV48261.1	1.12e-10	60.5
TRINITY_DN46751_c2_g7_i1	4398.43	1.40676	0.397467	3.5393	0.000401188	0.0195626	UP
TRINITY_DN46751_c3_g1_i1	4222.33	1.63416	0.340426	4.80034	1.58e-06	0.000174641	UP
TRINITY_DN46751_c3_g3_i1	543.069	2.07473	0.457151	4.5384	5.67e-06	0.000540834	UP		BLAST	Hemocyanin subunit 6		NO	Respiration	Respiration	Not related to venom		JAV48118.1	2.71e-16	79
TRINITY_DN46751_c3_g7_i1	2.90799	2.75366	0.823431	3.34413	0.000825421	0.0343423	UP		BLAST	Hemocyanin subunit 5		NO	Respiration	Respiration	Not related to venom		CAC44754.1	5.44e-68	225
TRINITY_DN46751_c3_g7_i2	2260.46	1.59901	0.345565	4.62725	3.71e-06	0.000373307	UP
TRINITY_DN46751_c3_g8_i2	1321.88	1.97939	0.417289	4.74345	2.1e-06	0.000220625	UP
TRINITY_DN46780_c1_g1_i11	18.467	-3.81078	0.453293	-8.40689	4.21e-17	2.46e-14	DOWN		BLAST	Polyprotein		NO	Encapsidation	Endocytosis	Not related to venom		JAV47945.1	1.01e-25	80.1
TRINITY_DN46780_c1_g1_i8	26.2819	-8.31654	0.747281	-11.1291	9.06e-29	1.28e-25	DOWN		BLAST	Polyprotein		NO	Encapsidation	Endocytosis	Not related to venom		JAV47945.1	2.34e-28	125
TRINITY_DN46837_c5_g1_i3	2.04368	-4.60883	0.863881	-5.33503	9.55e-08	1.46e-05	DOWN	K16353	kegg	sidekick-2		NO	Fotorecepcion	Photoreception	Not related to venom
TRINITY_DN46871_c4_g1_i1	15238.2	-4.84171	0.520606	-9.30014	1.4e-20	9.95e-18	DOWN	K18245	BLAST	Carbonic Anhydrase	4.2.1.1	NO	Nitrogen Metabolism	Respiration	Not related to venom		JAV48261.1	4.99e-21	89.7
TRINITY_DN47006_c3_g3_i1	122.507	-1.97558	0.413953	-4.77247	1.82e-06	0.000194167	DOWN
TRINITY_DN47032_c4_g5_i3	3.78329	-2.34848	0.72355	-3.24577	0.00117132	0.0442179	DOWN
TRINITY_DN47032_c4_g5_i4	10.5107	-5.79043	0.915913	-6.32203	2.58e-10	6.25e-08	DOWN
TRINITY_DN47057_c11_g1_i2	25.3435	-4.75064	0.629902	-7.54186	4.63e-14	1.92e-11	DOWN	K01050	BLAST	Putative Acetylcholine Esterase	3.1.1.8	YES	Neuromuscular Process	Toxin enhancer	Other proteins		JAA92947.1	4.3e-40	144
TRINITY_DN47057_c11_g1_i5	1.34876	-3.76158	1.07734	-3.49155	0.000480234	0.0226383	DOWN
TRINITY_DN47057_c9_g2_i1	202.275	-5.64816	0.460463	-12.2663	1.37e-34	3.03e-31	DOWN		BLAST	Putative Acetylcholine Esterase	3.1.1.8	YES	Neuromuscular Process	Toxin enhancer	Other proteins		JAA92947.1	3.77e-41	149
TRINITY_DN47083_c2_g5_i1	1.12247	-3.47507	1.02198	-3.40033	0.000673044	0.029949	DOWN
TRINITY_DN47108_c2_g3_i1	7.06302	4.28924	0.794226	5.40053	6.64e-08	1.09e-05	UP
TRINITY_DN47112_c4_g2_i1	6.36356	4.05196	0.766249	5.28805	1.24e-07	1.84e-05	UP
TRINITY_DN47114_c2_g1_i3	79.8343	-2.55228	0.341741	-7.46845	8.11e-14	3.22e-11	DOWN	K18595	kegg	Echinoderm Microtubule-Associated Protein-Like 1/		NO	Motor Function	Structural	Not related to venom		GBM48678.1	6.47e-12	67.8
TRINITY_DN47141_c1_g1_i7	184.574	-1.74456	0.362198	-4.81658	1.46e-06	0.000163743	DOWN
TRINITY_DN47141_c1_g3_i2	62.224	-1.77583	0.452332	-3.92595	8.64e-05	0.0055127	DOWN
TRINITY_DN47190_c2_g2_i7	4.55586	-2.11369	0.499002	-4.23584	2.28e-05	0.00181481	DOWN	K10801	kegg	Methyl-Cpg-Binding Domain Protein 4	3.2.2.-	NO	Reparación De Dna	DNA/RNA binding	Not related to venom
TRINITY_DN47191_c0_g1_i1	91634.7	5.27999	0.722541	7.30753	2.72e-13	1.02e-10	UP		BLAST	U7-ctenitoxin-pr1a		YES	Neuromuscular process	Toxin	Neurotoxin		P84031.1	3.96e-26	93.2
TRINITY_DN47191_c1_g1_i2	9728.97	4.62579	0.737484	6.2724	3.56e-10	8.2e-08	UP		BLAST	U12-ctenitoxin-pn1a		YES	Neuromuscular process	Toxin	Neurotoxin		P0C2S8.1	6.99e-44	140
TRINITY_DN47201_c3_g5_i1	1.0544	-3.68742	0.947289	-3.89261	9.92e-05	0.00610174	DOWN
TRINITY_DN47202_c2_g2_i1	67.6137	-2.25134	0.494152	-4.55597	5.21e-06	0.000507275	DOWN		BLAST	U10-Ctenitoxin-Pn1a		YES	Neuromuscular Process	Toxin	Neurotoxin		P0C2S9.1	2.43e-28	107
TRINITY_DN47254_c3_g2_i1	4.66378	-1.80838	0.455255	-3.97224	7.12e-05	0.00475762	DOWN
TRINITY_DN47254_c3_g2_i4	27.9108	-1.36316	0.284815	-4.78612	1.7e-06	0.000185414	DOWN
TRINITY_DN47267_c7_g1_i2	2612.19	-3.58984	0.550655	-6.51922	7.07e-11	1.87e-08	DOWN		BLAST	U2-Ctenitoxin-Pn1b		YES	Neuromuscular Process	Toxin	Neurotoxin		O76198.1	3.22e-19	84
TRINITY_DN50696_c0_g1_i1	1.59348	-3.19132	0.993176	-3.21325	0.00131241	0.047879	DOWN
TRINITY_DN58008_c0_g1_i1	6.22146	-2.11793	0.605889	-3.49557	0.000473053	0.0224598	DOWN
TRINITY_DN58678_c0_g1_i1	1.36585	3.53648	1.04358	3.38881	0.000701969	0.0308214	UP
TRINITY_DN61589_c0_g1_i1	2.9613	-4.46148	0.934672	-4.77331	1.81e-06	0.000194167	DOWN
TRINITY_DN6416_c0_g1_i1	139.647	7.08818	1.18954	5.95876	2.54e-09	5.15e-07	UP		BLAST	Putative acetylcholine esterase		YES	Neuromuscular process	Toxin enhancer	Other proteins		JAA92947.1	0	552
TRINITY_DN67255_c0_g1_i1	5.00161	-2.39672	0.594036	-4.03464	5.47e-05	0.00386223	DOWN
TRINITY_DN72894_c0_g1_i2	17.6873	-1.65475	0.474063	-3.49058	0.000481982	0.0226669	DOWN
TRINITY_DN74478_c0_g1_i1	1.05873	-3.7466	1.12593	-3.32756	0.000876092	0.0356289	DOWN
TRINITY_DN74561_c0_g1_i1	1.69265	-4.10416	0.911224	-4.504	6.67e-06	0.000618428	DOWN
TRINITY_DN8481_c0_g1_i1	2.99591	2.11339	0.623987	3.38692	0.00070683	0.0309663	UP
TRINITY_DN9760_c0_g1_i1	17.4461	1.15076	0.276446	4.1627	3.15e-05	0.00237534	UP
