# Supplementary material for: Intersexual Differences in the Gene Expression of Phoneutria depilata (Araneae, Ctenidae) Toxins Revealed by Venom Gland Transcriptome Analyses
Source: Toxins (Basel). 2023 Jun 30;15(7):429. doi: 10.3390/toxins15070429 (PMC10467060; doi:10.3390/toxins15070429)
Supplement: Supplementary file 1 [file toxins-15-00429-s001.zip › Supplementary_Table_S3.xlsx]

## Sheet: Sheet 1
Contig_Name	Name	New_cathegories	FG2	FG4	Fmix1	Fmix2	Fmix3	Fmix4	FT1	FT2	FT3	FT4	MG2	MG3	MG4	Mmix2	Mmix3	Mmix4	MT1	MT2	MT3	MT4	Total
TRINITY_DN28672_c0_g1_i1	Astacin-like metalloprotease toxin	Metalloprotease toxin	362	585	51	69	357	63	50	51	58	57	136	107	250	143	55	157	63	127	171	402	3314
TRINITY_DN36635_c0_g1_i1	Astacin-Like Metalloprotease Toxin	Metalloprotease toxin	78	62	5	62	9	75	8	12	16	14	16	12	14	8	3	1	9	3	4	22	433
TRINITY_DN37341_c0_g1_i4	Astacin-Like Metalloprotease Toxin	Metalloprotease toxin	25	3	0	7	1	14	18	7	11	6	1	0	1	0	1	0	1	4	1	1	102
TRINITY_DN38813_c0_g1_i1	Astacin-like metalloprotease toxin	Metalloprotease toxin	30	53	47	53	10	88	8	69	33	22	71	133	82	17	38	338	27	114	669	617	2519
TRINITY_DN41148_c2_g1_i3	Metalloendopeptidase	Metalloprotease toxin	1	2	41	2	8	2	3	3	2	1	385	40	35	5	0	3	5	8	0	1	547
TRINITY_DN43450_c0_g7_i1	Metalloendopeptidase	Metalloprotease toxin	0	1	9	2	0	0	4	1	0	0	69	8	7	1	0	1	0	2	1	0	106
TRINITY_DN43960_c4_g3_i3	Carboxypeptidase a-like protein isoform s2	Metalloprotease toxin	167	27	0	0	0	1	0	0	0	0	0	18	89	0	0	0	1	0	0	38	341
TRINITY_DN43960_c4_g4_i6	Csa-pi kinase	Metalloprotease toxin	16	29	11	16	25	17	5	2	7	2	10	2	13	9	16	8	17	8	18	11	242
TRINITY_DN34946_c0_g1_i1	Toxin-Like Structure Agortx_B7a Precursor	Neurotoxin	7	82	0	4	2	26	6	84	3	5	1	0	10	1	1	0	0	0	6	1	239
TRINITY_DN38099_c0_g1_i2	Csa-trp3	Neurotoxin	1	0	1	0	0	415	19	11	501	29	414	71	21	1	1	0	3	69	12	11	1580
TRINITY_DN41080_c2_g1_i1	Neurotoxic Protein	Neurotoxin	3873	890	526	653	2849	2873	7	1515	1381	742	257	264	135	12	17	185	11	99	31	5	16325
TRINITY_DN41080_c2_g1_i3	U2-ctenitoxin-pn1b	Neurotoxin	36680	12353	5266	7280	14810	27391	135	16278	21881	8922	2688	2950	2321	208	371	1853	78	1246	461	146	163318
TRINITY_DN41080_c2_g1_i4	U2-ctenitoxin-pn1b	Neurotoxin	23552	5435	3574	4541	16366	17257	68	8625	10239	4704	1577	1636	1166	85	191	975	53	674	195	75	100988
TRINITY_DN41256_c6_g4_i2	Hypothetical protein aven_89129-1	Neurotoxin	47	61	79	69	49	1353	109	64	1850	175	1529	214	347	86	35	114	79	283	129	102	6774
TRINITY_DN41620_c2_g1_i1	U20-Ctenitoxin-Pn1a	Neurotoxin	1587	3660	2430	616	2021	4473	3668	2904	2531	3388	35	86	171	53	117	35	13	76	123	85	28072
TRINITY_DN42161_c4_g7_i1	Csa-trpl2	Neurotoxin	2	0	0	0	0	3063	86	48	6102	315	4183	314	118	1	0	9	0	711	126	39	15117
TRINITY_DN44021_c3_g8_i1	Mu-Ctenitoxin-Pn1a	Neurotoxin	284441	83132	20612	43983	107290	199335	540	110496	114051	75000	365	269	638	107	88	596	96	473	395	188	1042095
TRINITY_DN44521_c2_g1_i1	U12-ctenitoxin-pn1a	Neurotoxin	1806	334	265	173	410	1797	8	1450	721	325	33077	25767	24423	8805	474	18913	8146	12906	17472	21293	178565
TRINITY_DN44521_c2_g1_i2	U12-ctenitoxin-pn1a	Neurotoxin	117	33	9	8	23	89	3	129	80	27	1964	1731	1523	886	24	1126	570	1190	1465	1437	12434
TRINITY_DN44580_c1_g5_i1	Putative neurotoxin ltdf 05-03	Neurotoxin	66	16	531	17	9	71	11	68	14	30	11901	16000	12563	3589	895	4431	3400	17523	4298	3221	78654
TRINITY_DN45129_c2_g9_i1	Cystine Knot Toxin	Neurotoxin	100137	57882	7576	41941	51700	26140	6205	9963	18729	9537	7030	2376	2686	8416	5668	592	1137	19261	10780	4323	392079
TRINITY_DN45390_c5_g3_i1	Tx3-2 Neurotoxin	Neurotoxin	170408	173482	30040	42864	165110	433073	58351	678176	248536	176639	53656	28413	64887	2917	32252	82276	23509	36786	36864	35202	2573441
TRINITY_DN45764_c3_g1_i1	Gamma-ctenitoxin-pn1a	Neurotoxin	136	198	251	61	489	629	73	151	173	79	10113	1449	10452	519	3734	330	56	152	281	415	29741
TRINITY_DN45818_c4_g3_i1	U6-ctenitoxin-pn1a	Neurotoxin	6	14	7	2	29	53	191	149	243	44	41	3	7	1	14	8	7	1	3	7	830
TRINITY_DN45818_c4_g3_i3	U6-Ctenitoxin-Pn1a	Neurotoxin	57	77	11	9	144	199	245	512	181	154	19	16	7	0	105	42	3	26	33	7	1847
TRINITY_DN47191_c1_g1_i2	U12-ctenitoxin-pn1a	Neurotoxin	873	175	422	231	468	1734	7	2017	886	221	35413	36562	27890	309	476	26829	10479	9745	24225	30687	209649
TRINITY_DN25694_c0_g1_i1	Putative vldl receptor	Other proteins	33	11	11	25	8	4	2	1	4	0	12	27	8	2	1	8	1	4	5	2	169
TRINITY_DN28923_c0_g1_i1	Serum amyloid a protein	Other proteins	28	2303	354	127	94	5	3	5	47	6	290	79	158	103	224	11464	19	7	27	25	15368
TRINITY_DN39587_c2_g1_i4	Diacylglycerol kinase 1	Other proteins	0	0	0	0	0	70	3	1	95	3	69	8	4	1	0	0	2	7	3	0	266
TRINITY_DN40429_c0_g3_i2	Biotinidase	Other proteins	190	2633	14869	1722	975	120	237	182	706	180	767	613	876	1737	655	2035	526	163	1007	664	30857
TRINITY_DN43508_c3_g3_i2	Peroxidase	Other proteins	0	0	0	0	0	0	0	0	0	113	98	17	114	0	0	0	0	0	0	0	342
TRINITY_DN43608_c3_g6_i1	Histidine decarboxylase	Other proteins	14815	6830	7475	5939	5067	6607	352	3898	11260	3622	259	103	152	47	21	37	33	175	89	51	66832
TRINITY_DN44250_c0_g1_i4	Chitinase	Other proteins	3	3	0	7	12	1	42	5	0	6	0	1	1	1	1	3	3	1	1	2	93
TRINITY_DN44635_c3_g1_i2	Acetylcholinesterase	Other proteins	12	15	9	109	13	27	9	7	52	10	0	3	1	1	0	0	0	0	1	1	270
TRINITY_DN44781_c4_g4_i1	Inactive pancreatic lipase-related protein 1	Other proteins	1	3	8	6	0	5	5	7	13	3	21	25	38	60	18	7	27	26	6	3	282
TRINITY_DN44853_c0_g1_i1	Putative acetylcholine esterase	Other proteins	16	5	31	59	31	158	128	71	93	56	68	97	97	61	61	132	138	133	146	172	1753
TRINITY_DN44853_c0_g1_i2	Putative Acetylcholine Esterase	Other proteins	38	52	30	296	91	97	55	39	175	73	3	5	4	0	3	0	1	5	1	3	971
TRINITY_DN44899_c4_g1_i1	Pantetheine hydrolase	Other proteins	24	169	384	123	29	25	29	25	63	34	149	124	128	501	141	412	57	53	156	102	2728
TRINITY_DN45309_c0_g1_i6	Biotinidase	Other proteins	153	1853	10955	1264	293	105	85	145	492	149	582	412	618	1433	454	1401	411	120	785	408	22118
TRINITY_DN45309_c0_g2_i1	Biotinidase	Other proteins	105	350	23825	782	905	200	84	70	139	310	315	373	553	1650	155	13978	163	263	436	666	45322
TRINITY_DN45789_c5_g1_i1	Abhydrolase domain-containing protein 11	Other proteins	101	56	46	46	47	20	3	29	34	8	35	18	59	29	10	23	25	34	30	38	691
TRINITY_DN46400_c0_g2_i1	Putative Acetylcholine Esterase	Other proteins	5	5	12	6	25	2	2	1	16	2	2	1	3	2	1	2	0	1	5	1	94
TRINITY_DN46400_c0_g2_i4	Putative Acetylcholine Esterase	Other proteins	7	9	1	4	0	4	1	0	8	0	0	0	0	0	0	0	0	0	0	0	34
TRINITY_DN47057_c11_g1_i2	Putative Acetylcholine Esterase	Other proteins	89	51	18	71	59	2	14	14	50	40	1	1	0	4	3	0	6	2	1	2	428
TRINITY_DN47057_c9_g2_i1	Putative Acetylcholine Esterase	Other proteins	780	349	187	546	402	52	170	78	434	382	10	4	5	4	10	11	9	13	10	10	3466
TRINITY_DN6416_c0_g1_i1	Putative acetylcholine esterase	Other proteins	4	4	4	1	0	5	0	0	0	1	0	148	38	1	20	480	2	108	908	1182	2906
TRINITY_DN40171_c3_g2_i1	Putative PQM Protease Precursor	Serine endopeptidase	3555	1663	905	1308	809	1464	115	982	1664	1001	492	292	489	95	87	308	368	408	574	475	17054
TRINITY_DN40171_c3_g2_i5	Putative PQM Protease Precursor	Serine endopeptidase	425	204	122	43	332	90	23	536	432	596	21	10	54	18	38	8	16	7	9	52	3036
TRINITY_DN40272_c4_g1_i4	Venom serine protease 2	Serine endopeptidase	66	61	7	25	37	40	4	20	23	25	25	24	31	26	9	15	18	19	32	34	541
TRINITY_DN41377_c4_g11_i1	Serine proteinase	Serine endopeptidase	1	5	0	1025	485	5	891	317	9	294	0	1	513	3	763	17	0	926	63	12	5330
TRINITY_DN41663_c3_g1_i1	Serine endopeptidase	Serine endopeptidase	581	723	550	450	42	178	89	119	700	202	149	160	215	157	83	329	156	123	266	147	5419
TRINITY_DN42749_c11_g1_i1	Putative PQM protease precursor	Serine endopeptidase	68	130	25	54	40	32	16	30	34	30	23	13	12	12	15	13	17	3	37	26	630
TRINITY_DN42749_c11_g1_i10	Putative PQM protease precursor	Serine endopeptidase	32	444	15	16	343	7	4	7	4	8	0	9	4	5	1	2	1	3	3	4	912
TRINITY_DN42749_c11_g1_i11	Putative PQM protease precursor	Serine endopeptidase	0	1	74	117	3	176	28	69	67	57	86	25	63	0	1	0	31	126	112	8	1044
TRINITY_DN42749_c11_g1_i12	Putative PQM Protease Precursor	Serine endopeptidase	21	391	14	29	255	62	12	31	24	19	18	11	47	1	2	1	9	18	34	3	1002
TRINITY_DN42749_c11_g1_i15	Putative PQM protease precursor	Serine endopeptidase	953	885	334	715	131	21	131	219	12	197	17	7	239	175	187	3	2	7	14	8	4257
TRINITY_DN42749_c11_g1_i17	Putative PQM protease precursor	Serine endopeptidase	162	250	3372	7283	89	10993	1465	3543	6719	3917	4985	1810	1950	48	1618	34	1193	927	2481	1375	54214
TRINITY_DN42749_c11_g1_i2	Putative PQM protease precursor	Serine endopeptidase	19	375	460	858	306	1530	211	549	369	478	591	227	558	8	7	8	124	271	401	44	7394
TRINITY_DN42749_c11_g1_i4	Putative PQM protease precursor	Serine endopeptidase	101	200	9928	18984	173	23476	3736	9169	8164	9612	12444	4990	11198	22	10	10	2955	7165	10304	864	133505
TRINITY_DN42749_c11_g1_i8	Putative PQM protease precursor	Serine endopeptidase	834	1057	285	488	585	2	74	212	200	253	0	64	10	227	179	82	75	6	166	319	5118
TRINITY_DN42749_c11_g1_i9	Putative PQM Protease Precursor	Serine endopeptidase	115	575	23	59	306	13	17	44	31	38	4	12	13	19	22	7	7	10	22	14	1351
TRINITY_DN43519_c1_g1_i6	Putative PQM Protease Precursor	Serine endopeptidase	8	4	2	10	5	2	0	5	12	1	1	0	0	0	0	2	0	1	0	0	53
TRINITY_DN43799_c7_g1_i2	Serine proteinase	Serine endopeptidase	763	2054	1103	1389	586	544	563	285	841	353	499	657	553	993	276	469	675	485	603	522	14213
TRINITY_DN45967_c0_g1_i8	Serine proteinase	Serine endopeptidase	0	0	23	17	5	16	30	10	4	17	41	9	2	35	23	6	10	35	28	14	325
			648583	362309	147225	186666	374762	766391	78461	853510	461219	302534	187028	128821	168664	33660	49675	170129	54843	113142	116529	105589	5309740
